# Supplementary material for: A multivariate multi-step LSTM forecasting model for tuberculosis incidence with model explanation in Liaoning Province, China
Source: BMC Infect Dis. 2022 May 23;22:490. doi: 10.1186/s12879-022-07462-8 (PMC9128107; doi:10.1186/s12879-022-07462-8)
Supplement: Supplementary file 1 — Additional file 1. Complete data (pre-processed). [file 12879_2022_7462_MOESM1_ESM.xls]

## Sheet: completed_full_data
No	year	month	rate	avr_air_pressure	avr_wind_spd	avr_temp	avr_water_pressure	rel_humidity	day_precipitation	month_sun	hour_sun	extreme_wind_speed	min_air_pressure	min_temp	max_air_pressure	max_temp	max_wind_speed	day_max_precipitation	power	industrial_add	sales_rate	fin_budget	cpi	pas_turn	im_ex	residential_investment	ex_factory_index
1	2005	1	4.634	1014.61	2.6143	-8.8857	1.9286	58.5714	2.2857	64.1429	191.9	15.8429	997.857	-19.2286	1026.7	3.3143	9.8571	4.0857	69.21	33.8	95.75	43.6	102.55	83789.2	3160980	18.6776	107.13
2	2005	2	3.6555	1016.87	2.7857	-8.6	1.8143	53.4286	4	64.7143	194.014	14.3	1000.53	-19.2	1026.83	4.4286	8.8	4.6571	64.45	18.1	96.38	49.3	103.4	94689	2959660	51	105.81
3	2005	3	5.8114	1010.24	3.4571	0.9286	2.8857	43.5714	0.5714	71.8571	267.9	17.8429	997.229	-13.4429	1024.07	17.6429	11.0857	4.0679	74.39	29.7	98.46	27.8	102.75	84280.5	4583577	5.2	105.73
4	2005	4	5.6219	1001.09	3.6286	11.1286	6.4857	50	6.5714	57.8571	231.029	18.6571	979.686	-2.3714	1013.41	26.0429	11.5	24.4857	69.38	25.1	98.15	22.9	102.05	89186	4464550	6.6	105.86
5	2005	5	5.3613	999.486	3.0857	15.8571	10.4	60.1429	12.1429	56	251.529	18.7	988.857	5.0143	1008.63	28.0857	11.4	56.7857	71.67	24.1	97.64	23.3	102.45	94300.5	3772627	1.3	106.17
6	2005	6	5.077	993.329	2.6429	21.2857	19.2714	77.2857	16.2857	39.2857	176.486	17.3714	984.171	13.6286	1002.59	30.9	10.3714	36.7	68	19.9	98.29	22.3	102.25	87125.5	4197710	10.8	105.85
7	2005	7	4.8733	995.214	2.2571	24.7143	24.6714	80	13.1429	39.1429	178.414	16.0286	984.7	17.9429	1004.91	33.1857	8.4	59.1286	69.19	22.2	99.28	22.2	102.75	89362	4129866	13.6	105.22
8	2005	8	5.0865	998.357	2.3	23.7429	23.9286	81.5714	12	40	168.171	15.2571	987.914	14.3	1006.51	31.9143	8.4571	56.9571	78.99	15.6	98.54	22.2	102.8	94968	4101492	16.1	105.39
9	2005	9	4.3047	1006.31	2.3	19.3857	15.5143	70.4286	5	61.8571	228.957	13.7714	995.457	8.5286	1013.49	30.1429	7.9714	27.2714	70.81	19.2	96.23	28.4	102.4	92356	3995620	18.6	104.8
10	2005	10	3.5347	1010.7	2.7429	11.8714	8.8857	62.7143	4.8571	69.1429	234.7	16.8429	999.357	-4.0429	1025.33	24.3143	10.0286	17.0143	73.81	15	98.36	26.8	102.05	97731	3473782	18.7	104.03
11	2005	11	3.9635	1010.43	2.3	3.9286	5.1857	58.7143	2.7143	67.4286	197.386	16	997.071	-6.7714	1026.91	19.6	9.5	4.4107	76.04	19	97.64	27.1	101.9	91353.5	3795022	25.6	103
12	2005	12	3.3144	1017.86	2.3857	-9.4714	1.8286	58.8571	4.1429	63	179.729	14.1286	1000.87	-17.8714	1027.6	4.1714	8.5143	6.4429	90.59	17.5	100.16	22.7	101.35	110459	4418001	27.8	102.7
13	2006	1	5.2775	1017.54	2.2571	-8.4143	2.1857	62.2857	3.4286	58.4286	174	14	1006.16	-19.8714	1027.81	4.1143	9.3	4.2429	80.17	18.9	96.8592	7.2	101.675	99784.5	3286785	18.6776	104.48
14	2006	2	5.0269	1016.46	3.3286	-5.9	2.6286	59.7143	6	57.1429	170.957	19.4286	996.371	-22.9286	1036.21	8.8857	11.8143	8.5571	77.11	18.2	96.66	14.8	102.225	99419.5	2925048	14.8	103.27
15	2006	3	5.8394	1005.99	3.4429	1.8429	3.7286	53.7143	3.2857	61.2857	227.886	17.4571	993.114	-11.9571	1019.29	14.2429	11.2429	4.9185	86.9	18.4	97.04	22.2	101.68	98250	4327488	49.2	103.31
16	2006	4	5.9049	1001.16	3.5429	8.4571	6.1857	57.5714	8.5714	48.8571	195.814	19.6	980.886	-3.3571	1014	22.5143	12.6	12.4857	77.62	15.3	97.92	22.4	101.705	99906.5	4285696	57	103.57
17	2006	5	5.5982	1001.07	3.2	17.7143	11.2571	58.1429	7.7143	56.7143	254.757	17.8571	989.9	5.3286	1016.14	30.3286	11.5143	16.2714	82.92	19.5	96.98	15.8	101.22	112700	4447897	45	103.18
18	2006	6	5.0339	994.514	2.7286	21.3429	18.1714	74	11.5714	44	198.7	16.1571	979.571	12.7429	1003.76	32.5714	9.2429	53.3857	85.75	26.4	98.82	18	100.99	100958	4503581	53.5	104.92
19	2006	7	4.6172	994.871	2.5714	23.7	23.8143	81.8571	12.5714	37.8571	173.214	15.0429	985.814	14.5857	1005.46	31.6286	8.9571	53.8143	88.45	21.4	98.91	18.1	100.455	108064	4640259	49.7	104.79
20	2006	8	4.6874	998.414	2.4571	24.5429	24.6286	80.7143	8.2857	45.5714	191.429	13.9714	991.214	15.1143	1005.76	32.3143	8.7714	43.5857	87.74	19	98.98	18.1	100.16	111228	4614801	47	104.45
21	2006	9	4.0412	1005.61	2.3429	18.7286	15.4714	73.1429	4.8571	64.8571	239.829	13.2429	993.571	5.9857	1013.57	29.7286	8.1714	14.6714	81.41	19.2	99.24	20.1	100.42	104576	5078361	43	104.45
22	2006	10	4.1185	1009.09	2.8571	13.0429	10.6	67.5714	6.4286	59.5714	202.529	19.1429	1000.06	-1.6	1021.6	28.2429	11.1286	28.4857	79.74	19	98.84	21.1	101.38	108529	4172665	43.5	104.4
23	2006	11	3.4301	1010.76	2.9571	2.5	4.9286	61.1429	4.7143	58.8571	171.643	16.4429	993.986	-9.8143	1025.64	19.5857	10.1714	8.9	85.7	18.7	97.47	20.8	101.655	98569.5	4955237	42.1	104.07
24	2006	12	1.9668	1017.66	2.6714	-4.8857	2.8714	63.4286	2.5714	53.2857	152.629	15.7286	1005.06	-17.5571	1026.83	7.3286	9.6571	2.3792	90	22	99.4	21	102.93	114012	5186632	36.5	104.61
25	2007	1	6.0377	1017.77	2.2714	-6.3857	2.5429	65	3.7143	58.2857	173.214	15.4	1005.57	-16.4	1025.91	4.0571	9.3571	3.1435	82.41	19.65	96.6992	26.2	102.62	101905	4482993	18.6776	104.5
26	2007	2	5.0838	1010.71	3.0429	-0.1143	3.7429	59.5714	2.5714	62	185.614	18.8143	997.8	-17.1857	1022.11	12.0857	11.4429	6.5458	69.85	18.1	96.7	34.7	101.81	108922	4449278	44.6	103.96
27	2007	3	5.819	1008.66	3.2571	1.8571	4.6429	64.5714	7.7143	54.4286	202.7	23.0286	988.771	-14.5	1020.47	14.8143	13.7286	47.2714	79.65	15.3	96.8	32.3	104.18	99436	4423311	54	104.08
28	2007	4	5.798	1004.81	3.3429	10.0286	6.5429	55.4286	5.1429	57.1429	228.557	16.4571	989.9	-1.9143	1016.47	26.8429	10.6714	17.7143	78.77	19.3	97.2	33.5	103.385	103956	5465298	42.1	103.78
29	2007	5	5.812	996.1	3.1	17.7857	11.0143	57	10.2857	59.1429	265.771	18.8	983.514	6.4	1006.96	29.0857	11.5429	27.1714	77.42	19.1	97.7	35.4	104.15	117325	5502839	37.7	103.65
30	2007	6	5.4118	997.086	3.1286	23.3714	17.7	64.4286	4.8571	59.4286	268.7	17.2429	986.4	13.3429	1004.14	34.0571	10.0571	29.9429	86	28.7	96.7	36.1	105.88	114381	5414922	32.9	103.03
31	2007	7	5.0279	993.8	2.3143	23.9143	23.9571	81.8571	11.2857	41.1429	187.057	13.8	985.429	14.6714	1001.33	33.2571	8.6429	57.1857	97.36	18.5	97.8	36.1	107.395	120235	6141220	33.5	102.94
32	2007	8	4.551	997.386	2.3571	24.1143	24.0143	81.2857	9.8571	49.1429	207.686	15.6857	983.429	16.0571	1006.8	32.3286	9.4	53.3429	91.87	20.7	97.8	36.5	108.695	124806	5944090	35.7	103.45
33	2007	9	3.9483	1003.97	2.1	19.7857	16.3571	72.4286	6.2857	62.2857	230.557	13.5286	996.143	7.7714	1015.3	30.7286	8.3857	24.8429	97.86	24.5	98.5	37.4	107.59	120482	5335076	40	104.1
34	2007	10	3.8739	1010.73	2.5143	10.7429	9.1714	68.2857	7	53	180.286	15.4714	998.186	-3.8857	1020.94	25.6714	9.7571	20.1	91.98	19.5	99.5	37.5	107.095	124568	5524662	40.9	105.07
35	2007	11	3.3527	1014.7	2.8714	1.7571	4.6286	61.4286	4.1429	59.5714	175.014	16.4429	1002.53	-12.2429	1026.2	15.4429	10.3143	12.9857	98.08	18.6	99.1	37.4	108.68	117774	6117827	39.8	106.66
36	2007	12	1.8776	1013.66	2.2714	-5.0714	3.0143	69.7143	5.4286	55	156.557	14.7429	1002.31	-15.4	1026.84	5.1571	9.2571	4.6143	102.56	13.8	100.3	32.3	108.515	119770	6336637	39	108.08
37	2008	1	6.6304	1019.99	2.6571	-9.5286	1.6429	52.8571	2.5417	73.5714	218.971	14.5571	1005.89	-20.4857	1033.74	3.7571	9.5	3.2315	106.37	19.1917	96.5458	51.7	108.625	115838	6137086	18.6776	109.82
38	2008	2	5.9305	1016.2	2.7429	-5.6286	1.9857	47.8571	1.9464	73.7143	229.029	16.3571	995.471	-16.8143	1029.11	10.9571	10.6857	1.0786	87.62	17.7	97.5	39.7	109.88	127680	5055134	51	109.55
39	2008	3	5.9235	1007.93	3.1286	4.5286	4.7429	57.2857	5.2857	54.4286	201.429	16.4714	996.171	-7.2143	1019.19	16.3143	10.6286	9.4571	105.45	20.3	97.2	36.99	108.13	117103	6722704	72.6	112.71
40	2008	4	6.3105	1003.37	3.4429	11.9429	7.6143	57.1429	6.1429	53.5714	214.571	16.9571	990.371	-0.2429	1013.03	26.5714	10.8286	13.4286	98.78	19.5	97.3	34.3	108.205	120128	6464130	54.6	112.53
41	2008	5	5.9374	997.914	3.0286	16.0714	11.6571	66.5714	11.4286	48.5714	217.671	16	987.586	6.1	1008.29	26.7714	10.2857	20.3429	96.59	20.7	98.3	33.6	107.19	127222	6403167	46.7	112.69
42	2008	6	5.5504	997.986	2.5286	20.5143	18.6143	78.8571	11.5714	38.7143	174.586	14.1	989.471	10.9714	1006.13	31.3143	8.5286	38.7429	95.57	20.2	97.1	32.8	106.02	119242	7346104	57.5	114.39
43	2008	7	5.3534	995.186	2.4	24.2286	25.6571	85.8571	13.2857	37.7143	171.329	14.1143	982.371	18.0857	1003.1	32.7857	8.6714	58.2571	99.02	16.5	98.6	30.6	104.865	133999	7826399	49.9	115.9
44	2008	8	4.7995	997.757	2.3857	23.5571	23.7429	82.8571	9.4286	53.7143	226.886	14.0571	988.157	15.2714	1004.36	32.5	8.6857	48.8857	104.02	17.1	97.1	29.1	103.46	139850	9107958	49.6	116.52
45	2008	9	4.1414	1003.96	2.4714	19.1429	15.6143	69.5714	3.8571	67	248.486	16.3	995.286	4.9	1014.49	29.9286	9	20.6	87.84	16.9	96.8	29.3	103.275	137608	8412677	45.9	113.27
46	2008	10	4.2688	1008.24	2.6571	12.6	9.5571	63.7143	4.4286	65.2857	221.457	16.0143	996.857	-2.1571	1016.44	25.0143	10.1571	17.1	81.56	15	98	27.1	102.49	142668	6962336	43.4	110.4
47	2008	11	3.5805	1012.27	2.8714	2.5857	4.4571	56.5714	2.7143	68.1429	200.543	17.4	996.843	-10.9429	1022.17	18.4429	11.1714	3.325	78.41	9.1	97.2	25.6	99.63	131936	6404976	39.7	103.3
48	2008	12	1.7497	1013.49	3.2429	-4.7286	2.6	53.2857	2.7143	60.7143	173.543	17.0714	999.557	-18.2	1028.23	11	10.6571	7.747	88.99	9	97.7	25.2	98.49	130239	5480035	35.1	99.46
49	2009	1	5.2615	1016.17	2.7	-7.7571	2.0857	55.5714	2.2857	67.8571	202.257	16.0143	1000.27	-19.7571	1028.81	6.5714	10.0571	4.6804	84.15	16.6583	96.9917	4.5	99.005	124180	4470131	18.6776	95.62
50	2009	2	5.061	1011.23	2.8	-4.2571	2.7286	57.7143	4.2857	65	194.7	17.6714	987.571	-18.8	1027.19	10.0286	11.1714	19.6857	80.02	13.3	94.7	8.1	98.365	130298	4008011	89.4	94.9
51	2009	3	6.2635	1009.19	3.3857	1.9	3.7857	52.5714	4.5714	66.1429	246.857	18.1	987.586	-10.6857	1026.87	18.3	11.4143	3.8143	89.45	14	96	9.4	98.135	135735	4426228	44.4	93.13
52	2009	4	5.9572	1004.36	3.2429	11.2286	7.1857	57	6.8571	58.2857	233.814	18.5286	985	-3.0143	1017.14	25.4429	11.3571	47.4571	87.54	12	96.9	8.3	98.9	131568	4644273	42.8	92.14
53	2009	5	5.3421	1000.57	3.1286	18.7429	11.5	56.8571	5.2857	59.5714	266.643	16.8143	987.6	7.3571	1008.53	30.8143	10.7714	25.6429	86.74	14.5	98	9.8	99.58	147538	4911716	38.7	91.04
54	2009	6	5.0012	992.514	2.8714	21.1714	17.4714	71.1429	13.2857	49.1429	221.029	18.2286	983.3	11.5714	1002.61	32.2	10.5286	30.9857	87.93	14.1	96.3	13.8	99.365	147890	6070899	29.8	90.49
55	2009	7	4.8698	994.157	2.6	23.6714	22.7571	79.4286	12	48.4286	218.843	16.2286	985.843	17.0143	1001.24	31.6286	9.5571	53.3571	99.73	15	98.5	12.8	99.78	149080	6111371	29	90.04
56	2009	8	4.6464	998.757	2.4	24.2286	22.0571	73.8571	6.1429	64.7143	273.4	17.2429	990.029	9.6571	1009.16	35.5286	10.7571	42.0429	108.2	15.6	98.3	13.9	100.085	145629	5811281	28.3	90.9
57	2009	9	4.2709	1004.11	2.6286	18.5286	14.8429	70.7143	5.8571	57.8571	213.3	14.8143	993.4	7.9286	1012.33	28.7714	9.1143	12.0143	96.99	16.6	98.5	12.7	101.145	145564	7530516	26.2	91.98
58	2009	10	4.3838	1006.74	2.6	11.6286	8.6429	63.2857	6	63.8571	216.671	17.8714	987.029	-1.7857	1019.56	22.8286	10.7857	16.8143	103.1	20.4	98.4	12.2	101.46	148631	5436224	25.5	93.71
59	2009	11	4.112	1015.41	3.4143	-1.1571	4	63.1429	3.7143	58.7143	172.029	17.2429	998.186	-14.5	1028.2	18.9	10.7429	8.3714	107.38	21	97.9	13.4	102.665	149374	7455138	24.7	100.15
60	2009	12	3.4255	1014.31	2.6571	-7.9571	2.4714	63.2857	5.4286	59.5714	170.186	15.2714	999.729	-24.0714	1024.56	6.6429	9.3286	5.6571	110.28	21.4	100	17.3	103.58	146230	8794170	22.4	104.24
61	2010	1	5.0171	1015.64	2.9429	-10.3143	2.0429	63.8571	6.1429	60.4286	180.7	16.7286	1001.5	-24.8429	1027.06	4.4429	10.7714	2.8286	110.88	16.6167	97.25	25.6	103.4	148318	7845552	18.6776	105.81
62	2010	2	4.6857	1013.51	3.0571	-6.4429	2.5143	57.7143	4.8571	57.2857	171.257	15.9143	994	-19.1857	1025.86	9.0857	9.5714	7.1143	87.31	21.1	94.8	26.4	103.015	151636	6902427	46.2	106.68
63	2010	3	5.6251	1011.09	3.6286	-0.5286	3.3571	54.1429	5.5714	59.5714	221.743	20.6143	987.957	-12.4571	1029.03	13.7714	12.0429	12.7286	114.2	21.2	98.1	26.4	102.79	152355	7548242	46.4	109.39
64	2010	4	5.7486	1006.64	3.5143	6.9714	5.6286	57.2857	11.1429	48	193.414	19.8143	990.543	-3.2857	1017.99	20.5143	12	17.2286	106.6	19	99.1	33	102.835	156041	7985522	33.9	110.09
65	2010	5	5.6457	998.686	3.3143	16.1286	12.1286	68.7143	13.1429	45.7143	206.186	18.4286	984.9	5.7429	1010.13	30.4429	11.0429	37.9143	101.57	18.7	97.9	32	102.115	160856	7580033	35.3	110.91
66	2010	6	5.3669	999.257	2.4429	22.0429	17.6714	69.4286	8.5714	57.2857	258.786	13.4857	989.929	11.5429	1009.49	32.9571	8.9143	18.1	108.7	18.1	96.9	32	102.025	176404	8016760	37.1	109.39
67	2010	7	5.1177	995.671	2.5429	24.6143	26.2143	85.4286	15.7143	31.4286	143.043	15.0714	986.814	17.9143	1003.56	32.8	9	58.5429	114.4	16.4	97.5	31.2	102.385	165659	7991058	36.2	107.27
68	2010	8	4.8389	999.014	2.3143	23.2714	24.1429	85.5714	11.8571	43.4286	183.629	14.2	987.557	15.5	1007	31.1429	8.6286	71.9286	105	16.5	97.6	30.1	103.66	166338	8175012	35	105.2
69	2010	9	4.5074	1004.46	2.3286	18.4286	17.2571	78.8571	7.4286	52.8571	195.2	14.3143	996.971	4.5286	1014.11	30.4143	8.6429	27.9571	103.4	17.4	98.6	29.9	103.24	170148	8485112	33.6	105.41
70	2010	10	4.4663	1010.61	2.8714	9.8143	8.9429	69	4.8571	63.4286	215.4	15.6286	996.771	-4.4429	1027.67	24.4	9.7857	35.0857	104.64	16.4	97.9	30	104.365	180813	7171133	31.6	105.76
71	2010	11	4.2971	1010.09	3.0429	2.9	5.2286	64.5714	7.4286	56.1429	164.571	18.3714	992.029	-11.9286	1026.51	17.1286	11.1857	19.3286	111.4	15.9	97.1	29.5	105.97	161452	8589107	30.3	106.67
72	2010	12	4.016	1008.33	3.0857	-6.6	2.6571	60.2857	5.2857	57.1429	163.329	16.0714	988.414	-22.0714	1026.61	10.1143	9.9714	5.4429	112.4	18.9	99.1	26	105.27	160774	8826127	28.3	106.58
73	2011	1	6.313	1019.47	2.4714	-12.2143	1.3286	55	1.5714	78.1429	232.214	12.8571	1005.79	-23.5429	1032.81	3.6	8.1857	1.0292	117.48	14.875	97.2667	38.5	104.55	156488	9568223	18.6776	106.58
74	2011	2	5.9868	1013.7	2.8714	-4.0571	2.8143	59.4286	2.1429	58	172.286	15.5714	1000.84	-16.6571	1023.37	10.4714	10.0429	3.3518	94.89	14.5	98.7	38.1	104.545	161242	6538480	25.5	107.13
75	2011	3	6.621	1011.14	3.1857	1.8429	3.1429	45.1429	1.5714	75.8571	282.829	16.9	998.643	-10.8286	1018.94	18.9286	10.0571	5.7667	123.7	13.5	97.7	40.1	104.925	180161	9957292	28.5	107.35
76	2011	4	6.2149	1003.43	3.5714	9.6	5.7	49.7143	6.4286	60.4286	242.214	17.9714	987.271	-2.7429	1019.47	22.9571	10.8857	11.4429	106.9	14.8	98.8	36.1	105.07	158852	9152210	35.7	107.48
77	2011	5	6.1533	998.586	3.3429	17.1714	9.8857	53.1429	6.7143	62.5714	281.029	18.4571	987.843	5.4857	1005.93	29.3571	11.4857	24.1857	111.6	15.7	98.5	37.9	106.05	177934	9062397	38.1	107.43
78	2011	6	5.7426	995.186	2.8143	20.7714	18.0143	75.7143	12.1429	45.1429	203.771	16.1286	985.529	12.1286	1003.27	31.3429	9.3571	50.6286	115.1	16.8	97.2	37	107.235	197058	9551101	38.6	107.61
79	2011	7	5.5715	994.314	2.3571	24.1143	24.1714	81.5714	13	37	169.443	16.0857	985.6	17.0143	1001.09	33.2143	9.2571	45.9286	118.5	13.6	98	35.8	107.2	173146	10082400	39.5	107.75
80	2011	8	5.8978	998.086	2.0571	23.9286	24.4143	83.2857	12	45.2857	192.186	14.6143	984.757	16.3571	1007.47	32.0714	8.2714	74.5429	128.8	14	98.3	34.7	106.1	174576	9956308	39	107.39
81	2011	9	5.4095	1005.06	2.7	17.4286	12.9714	65.5714	3.8571	67.2857	248.329	15.2714	994.5	4.8143	1015	28.3571	8.9857	24.8429	109	14	98.6	33.4	106.14	175835	9664001	38.4	106.85
82	2011	10	5.5076	1010.17	2.6286	11.8	9.1143	65.5714	6.2857	61	207.157	14.7857	992.371	-0.3429	1019.31	22.7571	9.0286	10.3143	107.7	13.8	97.9	33.1	105.135	182092	9742011	39.3	105.64
83	2011	11	4.9966	1014.8	2.8286	2.9286	5.2429	63.5714	7.4286	56.1429	165.314	15.4857	1000.76	-11.6429	1027.44	18.4857	9.1857	22.6857	114.4	12.7	97.7	31.8	103.45	147112	11002663	38.2	103.98
84	2011	12	4.3463	1019.6	2.4571	-7.2714	2.0286	54.4286	1.625	70.4286	201.843	13.5571	1009.4	-18.7	1029.74	5.5286	8.2429	2.0548	117.6	16.1	99.6	31.7	103.37	172720	8592910	37.6	103.24
85	2012	1	14.7141	1018.64	2.3	-10.7571	1.5286	53.5714	2	62.5714	186.129	12.6429	1008.59	-21.4429	1029.64	1.9143	8	1.9637	110.87	13.75	97.2667	15.5	104.04	170267	9980368	18.6776	102.54
86	2012	2	7.2454	1014.8	2.9429	-6.7857	1.9429	47	2.1429	70.8571	219.643	15.0714	1001.34	-21.4571	1026.67	7.0714	9.3429	4.7429	107.7	15.8	98.8	19.2	102.625	169412	9881561	23.8	101.97
87	2012	3	7.4163	1010.73	3.2429	0.6143	3.4714	53.8571	6	62.2857	231.3	17.4714	994.6	-11.7143	1021.19	17.1429	10.4	12.2286	124.9	10.9	97.5	23.8	102.975	191413	10540522	31	101.77
88	2012	4	7.1246	1001.31	3.6286	10.3143	6.8571	53.8571	6.4286	57	228.243	18.4857	984.714	-4.0857	1013.91	24.5429	11.8143	48.5143	118.8	9.9	97.2	22.3	102.79	174394	9670141	22.4	101.27
89	2012	5	7.1907	999.957	2.6429	18.3429	10.4714	52.8571	5.5714	67.1429	301.571	15.3143	987.457	6.9714	1009.44	29.9857	9.7286	17.4	121.3	8.1	97.2	21.1	102.215	187634	9634796	18.8	100.44
90	2012	6	5.7325	995.557	2.6143	21.0286	18.7429	76.2857	14.5714	42.7143	191.643	15.7286	985.786	11.7286	1007	30	8.8429	38.9286	133.2	9.7	96.6	21.4	101.835	207125	9831785	15.3	99.46
91	2012	7	5.2859	994.057	2.5	24.2286	23.9143	80.1429	11.5714	43.4286	197.257	15.5714	982.286	17.1	1002.77	31.6714	9.2429	63.3429	125.9	9.8	99.8	19.9	102.04	184732	10153749	13.8	98.42
92	2012	8	5.2039	999.057	2.2286	23.2857	22.7857	80.2857	12	55.5714	235.057	16.3571	982.1	11.9429	1007.09	32.1857	9.9714	82.2714	119.9	8.6	98.1	19.7	102.54	190752	9370820	13.7	98.04
93	2012	9	4.7665	1004.31	2.4571	18.3286	15.6857	75.2857	8.4286	58.7143	217.443	15.5286	994.471	7.8143	1012.77	30.1143	9.4	32.8714	100.5	9.5	96.2	22.8	102.445	191381	8798489	13.5	97.93
94	2012	10	4.9692	1008.29	2.5571	10.8429	8.5143	64.7143	6.8571	69	235.457	14.5714	998.129	-2.8571	1018.04	23.5857	8.7714	25.8857	106.5	9.6	98.9	21.6	102.775	193120	9020740	15.7	98.62
95	2012	11	4.3677	1009.53	2.7429	0.8143	4.4429	65.7143	8.1429	58.7143	171.5	16.6	988.743	-10.5286	1023.5	13.6429	10.4714	25.1714	117.1	11	97.2	19.8	102.875	160016	10548424	16.8	99.39
96	2012	12	3.7753	1016.21	2.6571	-9.8286	2	61.4286	6.5714	59.7143	170.6	15.0143	999.171	-22.6286	1029.61	3.3571	9.2571	9.3	129.4	11.8	99.8	17.4	103.265	172790	10420747	16.2	99.72
97	2013	1	5.4647	1017.03	2.3714	-10.5286	2.0571	65.1429	4.2857	57.2857	170.914	14.3714	1002.79	-22.8429	1030.87	4.4	8.6857	2.0952	116.418	11.3833	97.4917	9.7	102.87	175664	10706217	18.6776	99.77
98	2013	2	4.8929	1015.73	2.9571	-6.3714	2.4143	58	6.5714	64.2857	192.114	18.1429	996.457	-20.7857	1029.63	7.7	10.9714	7.2143	117.019	8.525	97.55	7	104.355	178013	8367101	18.5	99.71
99	2013	3	5.4123	1008.17	3.5857	0.4571	3.6	55.1429	4.2857	61.4286	229.4	21	985.9	-10.9714	1024.34	14.0571	13.1	12.6286	120.59	10.5	97.4	10.4	103.08	196960	10493774	20.2	99.48
100	2013	4	5.4556	1003.1	3.3714	6.9286	5.3857	55.4286	9.4286	62.5714	250.743	18.4	991.157	-3.2571	1014.13	21.6	11.3143	18.5571	116.77	10.8	97.3	6.9	103.015	178172	10178549	23.6	98.37
101	2013	5	5.4077	998.986	3.3571	18	11.4143	58.5714	5.5714	61.7143	277.771	19.3857	982.871	5.7714	1009.96	30.9286	11.6	12.6714	115.56	10.4	97.9	5.2	102.63	199076	10621125	30	97.9
102	2013	6	5.1093	996.9	2.8429	21.6571	17.7	70.2857	10.1429	46.5714	209.271	13.0429	985.343	12.2	1006.6	31.8143	8.8286	24.4429	117.5	9.8	98	5.7	102.39	217236	9004135	21.4	98.01
103	2013	7	5.0706	992.014	2.4571	24.6	24.1714	79.7143	13.1429	45.7143	208.157	14.2	978.714	17.9714	1000.33	33.1429	9.4429	82.4714	135.45	7.5	98.6	6.5	101.93	189829	9795764	23.8	98.79
104	2013	8	5.0273	995.086	2.8143	24.7714	24.0857	76.8571	10.4286	49	207.843	16.8286	984.857	11.9571	1002.27	33.4	10.8714	59.5429	130.75	7.6	98.8	7	101.275	199250	10134811	22.2	99.27
105	2013	9	4.6651	1004.97	2.5714	18.6714	15.0714	70.4286	6.8571	63.1429	233.3	14.0429	993.671	5.5571	1013.54	28.5429	9.8	25.6	128	7.5	97.7	7.8	102.07	199782	9959765	24.6	99.64
106	2013	10	4.9795	1011.1	2.7	11.0286	9.0714	68.4286	7.5714	61.2857	208.843	15.1143	994.886	-1.2857	1020.84	25.6286	10.4286	27.9286	123.95	9.3	97.3	9	102.015	201406	9304366	21.6	99.36
107	2013	11	4.41	1009.81	2.9857	3.1429	4.9143	59.1429	6	59.7143	175.557	15	995.243	-9.4286	1019.89	16.7714	9.9143	11.3714	127.33	8.8	96.7	10.7	102.145	166324	11735899	19.8	99
108	2013	12	3.7426	1013.34	2.6571	-5.3143	2.6	60.4286	4	64.2857	183.857	14.7143	994.886	-16.7286	1025.43	9.5143	9.7143	2.169	139.35	8.7	97.4	8.3	101.465	166584	10353339	17.8	98.79
109	2014	1	5.6798	1015.06	3.0143	-6.0714	2.3286	55.1429	3.1429	62.4286	186.214	16.8143	997.629	-18.6857	1026.79	6.0857	11.0857	1.9714	119.853	5.25	97.5833	4.8	101.2	132857	12446142	18.6776	98.6
110	2014	2	5.4612	1017.61	2.9	-4.3571	2.4143	49.1429	1.8571	55	164.9	15.6429	995.771	-17.4571	1027.54	12.1571	10.1	3.6286	119.06	4.35	97.7667	8.4	100.435	147440	8044592	26.5	98.04
111	2014	3	5.8848	1009.3	2.9714	4.3714	4.3429	49.7143	2.7143	67.4286	251.057	15.5	996.857	-10.4286	1021.17	21.5571	10.0429	6.6143	131.61	8.7	96.2	9.3	101.415	142653	10003471	25.9	97.55
112	2014	4	5.6046	1006.27	3.1571	12.8571	6.4429	45.2857	1.7143	66.1429	265.743	17.1571	996.229	-1.5143	1014.23	26.8429	10.8429	7.1446	119.22	8.2	98.4	9.2	101.425	147764	9558144	23.1	97.93
113	2014	5	5.1514	997.357	3.0714	17.1	10.9286	58.4286	10.1429	57.1429	256.7	17.3857	981.629	3.0714	1011.03	33.2286	10.1429	32.2429	125.82	8.6	98.1	8.4	102.53	164300	11471482	8.9	98.71
114	2014	6	4.7461	995.871	2.3857	21.9	18.3571	71.8571	12.4286	45.8571	206.9	15.3857	990.171	14.0857	1002.31	31.5857	9.4	36.2714	137.68	8	96.7	6.3	102.26	168559	10303009	7.1	99.29
115	2014	7	4.7142	995.314	2.6429	24.5714	22.0571	72.5714	7	47.1429	214.943	16.1429	986.8	16.6857	1002.34	33.3143	9.2143	55.7	144.04	8.2	97.9	4.3	102.26	177108	9709417	1.2	99.47
116	2014	8	4.3316	998.529	2.2286	24.0429	20.8857	71.4286	7.8571	62	262.243	14.9714	988.829	15.8286	1008.27	34.3857	9.0286	32.3	156.36	2.8	98.4	2.4	102.17	192976	12116052	-2.7	98.98
117	2014	9	3.9786	1004.49	2.3571	18.0286	13.2286	64.8571	6.7143	67.7143	249.986	16.2714	993.057	1.4571	1016.76	29.5857	9.6143	18.9429	129.96	-1.6	98.4	-3.2	101.385	182179	10849961	-10.4	98.18
118	2014	10	4.0014	1009.96	3.0429	11.8286	8.5	58.5714	3.4286	59.5714	202.671	18.3714	997.214	-3.0857	1023.14	24.3857	10.8857	18.2	124.16	-2	98.2	-5.8	101.37	172048	9915810	-13	97.6
119	2014	11	3.7691	1011.86	2.6286	3.7143	4.6429	56.2857	4.1429	61.7143	180.557	17.9571	1001.41	-8.2714	1021.94	17.9571	10.0286	6.2	127.79	-2.5	97.3	-6.8	101.07	141932	9928712	-15.9	97.17
120	2014	12	3.6711	1014.73	2.7	-7.0429	2.0857	55	3.8571	67.2857	191.571	16.0286	997.743	-18.6857	1027.47	4.9	9.1571	3.5101	142.58	-4.9	98.1	3.1775	101.425	159165	10773982	-17.6	96.46
121	2015	1	4.8676	1016.41	2.6571	-6.8286	2.2857	59	5.7143	60.5714	180.557	15.8857	1001.26	-17.8	1029.31	5.1	9.2714	3.8	122.479	1.9583	97.725	-13.4	100.55	135300	9440943	18.6776	95.27
122	2015	2	4.2173	1012.71	2.8	-3.5571	2.8143	56.7143	4.7143	62.5714	187.743	16.6143	999.957	-17.6286	1025.97	7.8286	9.7429	9.4857	112.26	0.5417	97.775	-17.9	101.495	150048	7503008	-2.4	94.62
123	2015	3	5.3172	1010.63	3.1286	3.1714	3.7857	48.1429	3.5714	67.2857	249.886	19.5429	998.829	-11.3	1024.89	19.0143	10.9571	4.5643	123.08	-8.5	97.75	-32.7	101.235	146294	8849024	-20.2	94.66
124	2015	4	5.2693	1004.89	3.3143	11.4571	6.4571	49.2857	4.8571	61.7143	247.314	18.6857	982.843	-3.4571	1021.91	29.2857	10.8429	33.8143	121.42	-6.8	97.8	-27	101.31	150310	9489233	-23.4	94.38
125	2015	5	5.0502	997.243	3.4	17.5571	9.7857	50.7143	7.4286	63.8571	286.614	18.2143	979.929	3.7143	1009.71	30.5	10.1429	32.7	131.48	-6.1	97.6	-23.9	100.725	167206	8297601	-23.3	94.77
126	2015	6	4.7284	995.386	2.5714	21.2857	17.2	69.8571	12.8571	50.4286	226.471	16.5	985.257	11.2857	1001.77	30.4143	9.5	30.5714	132.02	-5.2	97.8	-22.7	100.955	170898	8869374	-25.9	94.51
127	2015	7	4.466	996.1	2.3857	24.4143	21.2857	70.8571	9.5714	51.5714	235.286	15.5143	981.443	13.7	1005.09	34.9429	9.4429	45.2	152.53	-4.9	98.4	-21.7	101.6	179624	9945066	-24.1	93.92
128	2015	8	4.2812	997.7	2.2286	24.2286	22.5286	75.4286	10.8571	55.2857	233.9	16.7857	988.557	15.8429	1005.61	32.8429	8.9571	36.0429	163.44	-4	98.4	-22.9	101.86	194922	8227533	-24.1	92.94
129	2015	9	4.0164	1005.01	2.3	19.4571	14.4571	65.2857	4.7143	68.4286	252.557	13.1286	997.357	7.5714	1020.2	30.0429	7.6857	18.5857	147.44	-7.6	99	-27.4	101.845	189172	9825931	-26.4	92.78
130	2015	10	4.1853	1008.49	2.6857	11.2	8.2143	58.4286	6.2857	64.5714	219.886	18.2	991.414	-3.6571	1022.43	25.5143	10.5143	32.4714	128.31	-13.3	99.3	-31.2	101.33	176128	7654388	-28.6	93
131	2015	11	3.8521	1016.87	3.2286	-0.0429	4.5714	66	7.4286	36.5714	107.5	15.7429	1002.74	-15.9286	1030.67	18.4	9.4143	17	134.2	-11.8	98.5	-31.7	101.83	145726	9165207	-31.1	93.2
132	2015	12	3.5806	1016.04	2.4571	-3.7571	3.2571	65	5.1429	49	140.057	14.2571	1001.71	-19.2714	1028.34	6.7143	8.6857	6.7143	144.45	-12.7	98.6	-3.4733	101.815	144540	10151418	-32.3	93.3
133	2016	1	4.6071	1017.69	2.6429	-10.44	1.5829	51.6614	1.7143	65.1466	194.277	13.3714	1007.33	-23.0571	1030.81	5.6714	7.9	1.0857	123.787	-2.8	98.0917	-0.5233	101.655	108292	7144725	18.6776	94.1
134	2016	2	4.6345	1014.25	2.6643	-4.2	2.4857	51.9	3.1429	63.2699	198.857	16.3857	999.557	-17.5857	1027.17	9.7857	9.4	9.7857	126.239	-2.8	98.0333	-11.26	102.04	119842	5930901	-8.3	94.3
135	2016	3	5.1553	1010.27	3.0286	4.4571	4	48	1.8571	65.299	245.286	16.2	996.9	-9.6857	1021.44	20.9	9.7143	4.3857	130.04	-6.1	97.5	-12.55	101.985	117268	7970648	-8.1	95.2
136	2016	4	4.9246	1002.14	3.2257	11.79	6.5114	48.6643	7.8571	62.922	254.989	18.3429	988.414	-0.8857	1013.86	24.5857	10.6286	15.6571	127.4	-9.8	98.3	-6.84	101.84	120782	7896514	-14.9	96.61
137	2016	5	4.5089	998.986	3.3	17.7714	10.2143	53.6714	9	60.9268	242.286	22.7429	973	5.3857	1012.53	30.0571	12.2286	60.7714	129.4	-7.1	98.5	-8.99	101.75	134904	8072195	-23.4	97.4
138	2016	6	4.3764	995.786	2.6429	22.0143	17.1286	66.7571	11.2857	52.0695	213.429	15.0571	986.286	11.6857	1003.24	31.5714	8.8571	31.8571	143.9	-7.8	97	-18.04	101.59	137886	8372351	-33.1	97.8
139	2016	7	4.1457	996.2	2.3429	24.9143	24.0286	77.2571	10.7143	43.9129	183.571	14.4143	988.629	16.9857	1004.17	34	7.8857	60.7714	160.9	-9.7	97.3	-16.58	101.23	144570	8209061	-37.3	98.4
140	2016	8	4.1846	997.343	2.3857	24.6143	23.2857	75.0143	8.2857	53.8696	227.571	14.8714	979.414	12.7	1005.19	34.2	8.5714	47.4285	162.9	-12.7	99	-13.92	100.925	156968	8216152	-39.5	99.8
141	2016	9	3.8899	1003.51	2.2286	19.2286	17	75.6714	9.4286	43.1165	160.857	15.7714	980.943	4.6714	1016.07	28.6429	9.8143	12.7	154.6	-18.9	99	-13.92	101.73	151886	9173536	-40.9	100.9
142	2016	10	3.8739	1010.83	2.7571	10.5286	8.6286	63.6	7.8571	54.6167	165.714	15.4571	997.286	-5.3571	1025.93	26.0857	9.2143	10.2	148.5	-23.8	100.2	0.87	101.71	141431	7216153	-42.2	101.8
143	2016	11	4.0475	1013.81	2.7286	0.8	4.3429	61.6571	6.1429	53.256	143.143	15.7857	995.071	-13.3286	1026.96	15.1	9.4714	6.3286	148	-17.3	99.5	2.56	101.635	116354	8851141	-42.3	103.4
144	2016	12	3.0996	1015.89	2.7157	-4.2757	3.1414	64.4186	4.2857	50.4338	120.857	15.3857	1000.57	-16.9286	1024.81	9.6143	8.9143	4.8571	154.5	-10	100.2	-5.9367	101.71	113318	9358383	-42.2	106.2
145	2017	1	4.6143	1016.82	2.5114	-6.8629	2.2757	57.29	4.7143	57.064	162.086	15.8	1003.99	-18.2143	1027.37	7.1571	9.1	5.3143	125.624	-2.8	97.9917	19.72	102.405	106484	9020375	18.6776	108.7
146	2017	2	4.7562	1014.24	2.8571	-3.2857	2.6429	52.2	3.2857	58.1404	170.129	15.7571	994.586	-14.9714	1026.26	10.0429	9.3429	7.9857	126.646	-3.875	97.9917	16.08	100.86	117350	8222793	-6.5	109.9
147	2017	3	5.1225	1010.21	2.6871	3.5657	3.5586	45.7771	0.5714	62.8151	208.714	14.8	999.9	-9.6714	1017.96	17.1714	8.8429	0.1143	146.5	-4.9	96.5	13.53	100.72	113952	9645315	-11.8	109.9
148	2017	4	4.9416	1001.06	3.11	12.7586	6.0271	43.49	4	64.8129	262.871	16.7	983.9	-0.5143	1012.44	29.3714	10.0857	10.2571	123.4	-5.3	99.4	9.54	100.805	117618	9060080	-18.3	108.1
149	2017	5	5.0492	999.919	3.2614	18.2414	10.4571	51.8171	6.4286	67.7838	295.4	19.1	988.557	5.5857	1009.7	32.0714	11.1143	15.5428	124.1	-6.4	100.7	9.27	100.62	131957	9150558	-21.6	106.4
150	2017	6	4.3236	997.086	2.5571	22.4429	15.4286	58.3143	6.8571	62.2949	257.5	16.0143	989.343	9.2714	1005.4	35.9571	8.5429	31.1429	154.1	-2.4	97.6	8.57	100.705	134269	9111197	-17.7	106.2
151	2017	7	4.4312	995.171	2.6	26.0571	24.6857	74.1714	8.1429	49.5146	208.243	17.2714	986.057	17.2286	1002.51	35.4714	9.8286	52.8	168.2	-1.6	97.4	9.43	100.705	140642	9749796	-13.6	106.3
152	2017	8	4.5068	996.986	2.1143	23.9143	23.6143	78.5571	14.5714	47.593	200.014	15.9714	985.371	9.5714	1010.27	32.5714	8.7857	98.3143	170.4	1.9	100	9.55	101.065	153972	9311367	-7.2	107.4
153	2017	9	3.9437	1002.23	2.4257	19.2286	15.8786	70.8143	6.4286	55.9394	223.3	16.6857	992.471	4.5571	1011.79	29.8857	9.6857	18.7571	151.5	4	98.8	10.76	101.33	148402	9437483	0	108.8
154	2017	10	4.4266	1012.87	2.6429	10.6429	8.0571	60.6714	6.1429	58.8302	198.771	15.8286	1000.16	-2.8857	1023.24	23.2857	9.5714	22.8857	155.9	7.7	99.3	10.41	101.785	137960	8351815	6.2	109.4
155	2017	11	4.2962	1012.39	3.1143	1.6	3.8714	48.3143	3.5714	62.0378	194.129	17.1857	1000.47	-13.4714	1026.03	18.1571	10.1429	8.1571	155.5	7.5	99.1	10.28	101.95	113039	10132668	10.3	108.9
156	2017	12	3.7789	1015.79	2.4857	-6.2143	2.0286	49.6143	1.1429	61.0296	181.929	15.3571	1000.26	-18.1714	1027.31	6.4714	9.0286	0.6	170	9.8	102.3	-6.0325	101.945	108810	10593708	11.2	107.6
