# Supplementary material for: A multivariate multi-step LSTM forecasting model for tuberculosis incidence with model explanation in Liaoning Province, China
Source: BMC Infect Dis. 2022 May 23;22:490. doi: 10.1186/s12879-022-07462-8 (PMC9128107; doi:10.1186/s12879-022-07462-8)
Supplement: Supplementary file 3 — Additional file 3. Meteorological factors (raw data). [file 12879_2022_7462_MOESM3_ESM.xls]

## Sheet: raw_meteorological_data
Number	Year	Month	avr_air_pressure	avr_wind_spd	avr_temp	avr_water_pressure	rel_humidity	day_precipitation	month_sun	hour_sun	extreme_wind_speed	min_air_pressure	min_temp	max_air_pressure	max_temp	max_wind_speed	day_max_precipitation
54236	2005	1	1014.7	3.2	-11.3	1.6	60	2	66	194.4	16.4	996.6	-22.8	1026.3	4	11.1	2.7
54236	2005	2	1017.6	3.6	-10.4	1.2	44	3	72	215.6	17.2	1005.1	-20.5	1026.8	4.4	11.9	1.2
54236	2005	3	1010.2	4.8	-0.3	2.2	36	0	75	278.1	21	995.5	-17.6	1025.5	17.5	14.6
54236	2005	4	1000.1	5.2	10.5	6	47	4	59	236.1	25.3	974.8	-5.6	1014.2	24.5	17.3	25.2
54236	2005	5	998.8	4.5	16	9.7	56	15	58	263.4	24.2	989.4	3.6	1007.9	30.1	16.2	17.3
54236	2005	6	992.5	3.9	21.7	19.8	77	19	41	188.5	21.1	984.6	13.4	1001.2	32.3	14.9	31.3
54236	2005	7	994.3	3.1	24.4	24.3	80	15	41	189.7	19	983.2	17.6	1003.7	33	10.5	53.1
54236	2005	8	998	2.8	23.7	23.4	80	12	45	189.6	16.7	988	13.2	1007	31.7	10	22.7
54236	2005	9	1006	3	18.3	14.2	69	6	63	233.5	15.6	994.5	6.1	1012.3	30.3	10.7	20.8
54236	2005	10	1009.8	4.2	10.7	8.1	61	4	68	228.1	18	995.9	-7.7	1028.6	25.2	12.2	11.4
54236	2005	11	1009.8	3.2	1.5	4	53	2	72	208.6	22	995.9	-10.1	1026.8	19.5	14.3	0.2
54236	2005	12	1017.8	3.3	-11.5	1.3	50	1	68	191.3	15.1	999.7	-20.5	1029.5	2.4	9.6	0.3
54236	2006	1	1018.1	2.2	-12.3	1.5	59	4	69	202.7	18.9	1005.1	-27	1029.5	2.1	13.2	3
54236	2006	2	1016.2	4.2	-7.9	2	54	6	62	183	22.8	995.8	-25.3	1036.4	9.8	15.3	5.4
54236	2006	3	1005.3	4.8	0.8	3	46	2	68	254.5	20.1	991.3	-14	1019.7	15.3	13.7	1.1
54236	2006	4	1001.1	4.6	7.9	5	48	5	49	197.3	23.1	978.2	-6.3	1014.4	22.8	15.5	19.5
54236	2006	5	1000.7	4.3	18.3	9.2	46	8	63	285	24.8	989.3	3.7	1015.6	32.1	16.6	15.6
54236	2006	6	993.9	3.3	21.7	17.3	69	14	46	211.6	21.1	979.1	12.5	1002.7	35	12.4	26.4
54236	2006	7	994.6	3.5	24	22.4	76	10	49	226.2	17.6	984.1	12.2	1005.8	33.1	10.4	29.9
54236	2006	8	998.4	3.1	24.2	21.9	74	6	54	230.4	16.7	990.9	11.7	1005.3	33.8	11.5	15.3
54236	2006	9	1005.8	2.7	17.8	13.3	68	7	68	250.8	14.3	992	2.2	1014.2	30.3	9.3	15.7
54236	2006	10	1009.3	3.5	11	8.1	58	6	65	220.7	19.9	998.7	-4.3	1024	28.2	13.4	19.5
54236	2006	11	1010.9	3.5	0	4	59	4	58	169.3	16.1	993.3	-13.9	1028	19.5	10.9	14.1
54236	2006	12	1017.9	2.9	-7.8	2.3	64	0	49	137.1	16.9	1004.3	-20.6	1028	5.6	11.5
54236	2007	1	1018.1	2.8	-8.1	1.9	58	2	60	177.8	13.9	1004.8	-19.9	1026.6	2.2	8.7	0.7
54236	2007	2	1010.3	4.2	-1.8	3	53	0	64	191	24.7	996.2	-21.8	1023	12.9	17.1
54236	2007	3	1009	4.2	0.5	4	61	7	55	204.5	22.3	988.3	-15.5	1021.8	14.4	14.5	22.4
54236	2007	4	1004.4	4.2	10.3	5.5	46	3	68	274.4	20	988.3	-3	1016.3	32.6	14.1	10.3
54236	2007	5	995.6	4.1	18.6	10	49	10	62	281.6	21.3	983.5	5.5	1007.7	29.5	14.7	24.2
54236	2007	6	996.4	4.7	24.5	16.9	57	5	62	284.1	21.5	985.7	12.5	1004.3	35.1	14.4	74.9
54236	2007	7	993.6	2.7	24.4	24.1	81	9	54	249.7	15.8	986.2	11.9	1001.4	34.3	10.5	23.4
54236	2007	8	997.5	2.8	24	22.6	77	7	63	266.1	20.1	983.3	13	1006.5	32.8	11.8	36.8
54236	2007	9	1004.6	2.2	18.9	14.3	68	6	67	249.6	12.4	996.4	4.9	1015.5	31.2	8	3.1
54236	2007	10	1010.7	2.9	9.3	7.5	61	4	61	206.8	21	998.3	-6.5	1022	26.6	13.3	13.8
54236	2007	11	1014.8	3.4	-0.4	3.8	59	2	63	182.8	20.5	1000.1	-16.3	1028.1	14	13.9	1.5
54236	2007	12	1013.8	2.5	-8.8	2.3	72	4	53	145.2	18.2	1002.2	-24.9	1027.1	3.7	12.1	4.2
54236	2008	1	1020.8	2.5	-12.6	1.4	57		78	228.3	13.1	1005.7	-24.6	1034.9	0.3	9.3
54236	2008	2	1016.3	3.1	-7	1.6	44	1	75	230.5	18.6	993.4	-19.9	1029.3	14.5	12.3	0.1
54236	2008	3	1007.4	4.1	4	4.2	52	8	57	210.4	20.8	995.9	-10.5	1018.8	16.8	13.7	2.4
54236	2008	4	1002.5	5.1	12	7.5	55	6	50	202	21.3	991.2	-3.6	1013.5	28.4	15.1	13.8
54236	2008	5	997.2	3.7	16.6	11.4	64	14	50	226.1	18	984.5	5.7	1008.3	28.6	12.4	12.5
54236	2008	6	997.7	3	21.2	19.1	78	11	38	172.4	16.6	989.3	9	1006.2	33.3	11	15.8
54236	2008	7	994.9	3	24.6	26.6	87	10	45	205.8	17.2	981.4	16.9	1002.6	32.5	11.7	50.4
54236	2008	8	997.8	3	23.4	24	85	10	49	208.7	16.8	990.3	13.9	1004.3	32	11.2	66.5
54236	2008	9	1003.7	3	18	14.2	69	3	71	264.9	20.9	992.7	2.4	1014.2	30.4	10.9	27.2
54236	2008	10	1007.8	3.4	11.3	8.5	62	4	69	232.1	19.3	997.8	-6.7	1016.3	26.3	12.5	18
54236	2008	11	1012	3.4	0.2	3.7	58	1	66	190.3	21.6	993.2	-13.1	1023.8	20.3	14	2.4
54236	2008	12	1013.1	3.8	-7.3	2	50	1	63	177.8	22.1	997	-20.4	1029.5	11.2	14	0.2
54236	2009	1	1016.2	3.2	-10.2	1.5	51	2	72	210.7	18.1	1000.4	-22.3	1029.1	5.5	12.2	0.1
54236	2009	2	1011.3	3.4	-7.1	2.1	56	3	69	206.8	22.4	991.3	-25	1027.4	7.9	16.1	13.1
54236	2009	3	1008.9	4.3	0.4	3.5	54	4	67	249.3	22.2	986.1	-11.7	1027.5	16.4	14.4	1.9
54236	2009	4	1003.6	4.4	11.5	7	55	7	57	228	22.5	984.3	-4.1	1016.6	27.2	15	35
54236	2009	5	999.6	4.7	19.3	10.5	50	5	62	281.3	23.4	985.4	6.4	1007.7	31.5	15.8	14.5
54236	2009	6	991.7	3.8	21.3	17	68	14	44	201.7	20.8	981.6	10.4	1002.3	33.1	13	19.2
54236	2009	7	993.7	3.4	23.4	23.3	82	14	51	235.9	22.8	986.5	16.3	1000	31.5	13.7	97.1
54236	2009	8	998.4	2.9	23.2	21.6	77	6	62	264.3	19	989.3	7.1	1009.2	34.6	12.9	28.1
54236	2009	9	1003.6	3.3	17.2	12.8	67	4	63	231.7	17.7	992.3	2.1	1012.1	30.2	13.3	1.8
54236	2009	10	1006.7	3.3	9.8	7	59	8	69	233.1	18.7	986.8	-3.2	1022.9	23.3	12.5	8.1
54236	2009	11	1015.8	4	-4.2	3.3	65	3	64	184	19.5	995.5	-19.8	1028.3	17.9	12.8	5.2
54236	2009	12	1014.5	2.7	-11.2	1.9	63	4	61	172	18.1	1000.8	-29.7	1023.9	3.6	11.5	4
54236	2010	1	1015.8	3.4	-12.3	1.7	63	5	55	162	20.4	1000.4	-30.9	1027.7	2.8	14	3.2
54236	2010	2	1014.2	3.4	-8.9	1.9	55	3	64	189.5	16.8	992.3	-23.1	1027.9	4.6	10.5	3.3
54236	2010	3	1011	4.5	-2.3	2.9	54	7	63	234.7	28.5	990.6	-17.3	1032.3	12.6	18.1	10.3
54236	2010	4	1005.9	4.7	6.3	5	54	9	44	178.4	30	991.5	-4.9	1017.2	21.1	19.5	10.6
54236	2010	5	998.1	4.3	16.4	12.1	68	13	41	187.5	21	982.9	5	1010.2	32.6	15.4	59.9
54236	2010	6	998.8	3.4	23.4	16.2	59	6	60	272	17.7	988.7	11.4	1008.5	34.8	11.2	4.5
54236	2010	7	995.3	3.2	24.3	26	87	19	29	134.9	17.1	987.4	17.2	1004	34	11.6	91.5
54236	2010	8	998.9	2.7	22.5	22.9	85	9	51	215.8	15.4	986.4	13.8	1007.3	30.7	9.4	62.4
54236	2010	9	1004.7	2.8	17.4	15	74	6	60	221.7	16	996.8	0.6	1013.5	31	10.8	17.4
54236	2010	10	1010.6	3.6	8.2	7.8	66	4	52	174.8	17.3	996.2	-7.4	1027.9	23.7	10.5	29.3
54236	2010	11	1009.5	3.6	0.7	4.7	67	10	50	145.2	18	987.9	-16.3	1026.6	15.9	12.3	28.1
54236	2010	12	1008.4	3.4	-9.6	2.1	60	3	44	124.3	19	989.2	-28	1027	7.4	12.2	2.9
54236	2011	1	1019.7	2.7	-13.5	1.1	50	1	77	227.5	13.1	1005.5	-24.2	1033	7.2	8.6	0.1
54236	2011	2	1013.9	3.5	-5.9	2.3	55	4	55	162	19.9	999.1	-18.7	1024	10.7	14.1	4.7
54236	2011	3	1010.6	4	0.7	2.6	41	0	65	243.4	17.7	996.5	-12.2	1019.3	19.5	11.6
54236	2011	4	1002.9	4.5	9.4	5	44	3	61	244	19.6	987.7	-6.4	1021	26.3	13.4	4.7
54236	2011	5	997.5	4.3	17.2	9.5	51	9	61	278	21.9	987.4	2.2	1005.2	30.2	13.9	22.2
54236	2011	6	994.6	3.6	21.2	17.9	73	12	46	209.4	20.3	985.6	12.1	1004.3	31.7	13.3	20.1
54236	2011	7	994	3.1	23.9	24.8	85	14	33	153.6	18.1	984.3	13.6	1000.2	34.9	12.1	42.4
54236	2011	8	998.2	2.3	23.5	24.2	84	8	51	218.9	15.9	986.7	14.6	1007.9	30.7	8.1	39.8
54236	2011	9	1005.2	3.1	16	12.4	69	6	71	262.8	18.6	993.3	3	1015.2	28.4	11.7	17.7
54236	2011	10	1009.4	3.4	11.1	8.8	67	5	58	196.9	17.4	990.8	-1.4	1019.2	24.5	10.8	13.3
54236	2011	11	1015.8	2.9	0.2	4.2	62	8	59	170.4	17.3	1000.3	-13.3	1030.4	17.5	9.7	7.8
54236	2011	12	1020	2.5	-10	1.5	53		70	197.6	13.8	1008.7	-23.7	1031.2	4.4	8.3
54236	2012	1	1019.4	2.2	-13.8	1.2	54	2	57	166.9	13.3	1008.6	-24.2	1030.5	-0.8	8.1	0.7
54236	2012	2	1014.4	3.5	-8.6	1.7	46	2	65	200.1	17.8	1001.6	-22.8	1026.6	4.5	12.4	4.1
54236	2012	3	1010.5	4	-0.7	3.3	55	4	58	214.7	22.8	994.2	-14.6	1022.2	17.2	13	9.6
54236	2012	4	1000.4	4.9	10	6.7	52	9	48	193	22.8	982.7	-6.4	1014.5	22.2	14.8	97.1
54236	2012	5	999.5	3.3	18.3	9.9	50	7	60	271.9	18.6	986.4	5.4	1009.3	31.3	11.6	10.8
54236	2012	6	994.8	3.5	21.5	19.5	77	15	44	200.6	16.6	984.6	12.4	1006.4	30.5	10.6	63.7
54236	2012	7	993.8	3.3	24.3	23.8	79	7	52	237.7	20.5	983.3	16.3	1002.9	32	12.9	55.4
54236	2012	8	999.4	2.8	22.7	22.3	81	14	56	239.7	16.8	984.6	10.8	1006.5	31.5	10.5	47.5
54236	2012	9	1004.2	3.1	17.8	15.5	77	8	53	197.1	20.1	995.8	4.9	1013.6	30.9	11.4	26
54236	2012	10	1008.1	3	9.1	7.9	67	6	63	213.9	16.2	997.3	-4.3	1018.7	23.9	10	22.1
54236	2012	11	1009.5	3.1	-1.1	4	67	7	56	161.2	19.2	985.2	-14.4	1024.5	10.1	12.9	30.4
54236	2012	12	1016.4	2.8	-12	1.5	59	3	65	183.1	16.8	999.5	-25.7	1029.7	2.3	10.1	1.7
54236	2013	1	1017.5	2.6	-13.4	1.6	66	3	53	156.2	16.3	1001.8	-23.9	1030.2	1.7	9.7	0.6
54236	2013	2	1015.8	3.4	-8.2	2	56	5	69	206.5	21.9	993.8	-21.5	1030.2	8.1	12.4	6.7
54236	2013	3	1007.9	4.3	-1	3.4	57	2	60	223.9	24.4	984.8	-12.7	1024.7	12.3	16.3	5.7
54236	2013	4	1003.1	3.7	5.9	5.3	57	10	58	233.2	22.4	990.3	-4.1	1014.5	20.9	14.8	11.8
54236	2013	5	998	4.7	18.6	10.9	54	4	64	290.2	27	981.6	5	1010.2	34.6	18.1	8
54236	2013	6	996.4	4.1	21.9	17.1	67	10	48	216.9	19.1	986.1	10.8	1006.3	31.1	12.8	46
54236	2013	7	991.4	3.2	24.7	23.6	77	10	49	226.7	18.7	978.7	17.6	999.6	32.4	12.5	80.1
54236	2013	8	994.4	3.6	24	23.5	79	12	48	205.9	21.6	984.6	10.3	1002.4	33.3	14.1	65
54236	2013	9	1004.5	3.1	17.4	13.4	68	7	64	238.3	19.5	991.3	1.9	1014.6	28	12.8	10.8
54236	2013	10	1010.9	2.8	9.2	8	69	8	54	181.5	22.4	994.4	-4.1	1022	25	12.9	36.8
54236	2013	11	1009.2	3.4	1.2	3.9	55	2	57	166.5	16.9	998.4	-11.5	1020.8	16.7	10.9	2.7
54236	2013	12	1013.4	2.6	-7.6	2	58	4	62	174.9	18.1	993.2	-19.7	1026.7	8.3	11	0.8
54236	2014	1	1014.8	3.3	-9.3	1.7	53	3	63	184.7	22.6	994.5	-22.1	1027.9	3.8	14.4	3.1
54236	2014	2	1018.2	2.7	-6.8	1.9	45	1	50	147.8	19	993.1	-20.1	1029.2	11.8	11.5	6.6
54236	2014	3	1009.2	3.1	3	3.6	44	2	68	253	15.8	995.6	-13.8	1021	20.2	10.6	4.2
54236	2014	4	1005.9	3.8	12.2	5.3	39	1	68	275.2	21.8	994.6	-2.9	1015.3	28.5	15.2	1.4
54236	2014	5	996.3	3.5	17.3	9.9	53	9	56	255.5	21.4	980.8	1.1	1011	33.5	12.4	16.1
54236	2014	6	995.5	2.9	22.2	18	70	14	49	223	16.7	989.8	13.4	1002	33.3	11.7	39.8
54236	2014	7	994.5	3.6	24.1	22.2	75	7	44	203.1	17.8	986.7	15.8	1001.9	31.9	11	77.3
54236	2014	8	998.4	2.5	23	20.6	75	6	63	266.4	21.2	990.1	12.6	1008	32.8	11.9	16.7
54236	2014	9	1005.1	2.3	16.7	11.9	64	7	69	256.7	15	993.5	-0.8	1019	29.6	9	5.5
54236	2014	10	1010.3	3.2	10.3	7.7	58	2	56	189.2	17.7	995.1	-7.6	1025.1	24.1	11.1	9
54236	2014	11	1012.1	2.6	1.5	3.6	51	1	59	171.2	18.2	1000.2	-11.7	1023.3	18.9	9.9	0.2
54236	2014	12	1014.9	2.6	-9.9	1.7	56	2	62	173	16.9	997.7	-24.2	1027.6	3.1	8.7	4.2
54236	2015	1	1017.1	2.3	-9.3	1.8	59	3	56	164.9	14.2	999.3	-20.5	1030.4	3	8	1.3
54236	2015	2	1013.1	2.9	-5.3	2.2	52	5	64	189.6	16.2	998.7	-21	1026.2	7.7	10.1	3.9
54236	2015	3	1010.4	3.6	2.1	3.2	42	2	64	236.4	23	997.8	-12.8	1025.4	19.3	11.9	2.3
54236	2015	4	1004.9	3.6	11.2	5.7	44	4	60	241.3	20.7	983.4	-3.6	1022.8	32.6	11.6	18.1
54236	2015	5	996.4	3.9	17.6	9.6	49	9	57	258.2	21.7	978.6	0.8	1011	33.6	13.3	34.3
54236	2015	6	995.2	3.1	21.7	17.3	69	13	51	232.7	18.1	984.5	11.4	1001.4	32.4	11.1	26.4
54236	2015	7	996.4	2.8	24.5	21	69	7	51	234	15.3	981.9	13.3	1005.5	34.3	9.1	10.6
54236	2015	8	997.9	2.5	23.8	22.5	77	8	52	222.5	13.4	988.9	15.2	1005.2	33.3	7.9	29.9
54236	2015	9	1005.6	2.5	18.4	13.2	65	3	67	248.7	15.6	997.9	6.8	1021.3	31.7	8.7	10.7
54236	2015	10	1008.6	3.1	9.7	7.2	56	6	62	210.2	15.7	992	-7.1	1022.9	27.2	9.1	20.9
54236	2015	11	1018.9	3	-2.7	3.4	60	2	34	98.5	16.3	1001.9	-18.7	1034.3	18.6	9.4	6.3
54236	2015	12	1016.7	2.5	-6.9	2.5	64	3	49	138.1	12.7	1001.4	-22.8	1029.2	4.5	7.9	1.1
54236	2016	1	1018.8	2.7	-12.6	1.1	45.1	0			12.3	1007.8	-26	1032.2	4.1	6.5	0
54236	2016	2	1014.43	3.15	-5.7	1.9	44.9	1		200	15.5	1000.9	-23.1	1028	9.1	9.2	5.2
54236	2016	3	1010.2	3.4	3.4	3.4	43.6	2		237	18.5	993.5	-9.7	1022.1	22.1	11.3	2.6
54236	2016	4	1002.3	3.8	10.5	5.9	47.3	8			23.4	988.6	-4.3	1014.6	23.1	13.7	21.9
54236	2016	5	998.3	4.5	18	9	47	9		255	27.7	975.9	3.3	1012.3	31.7	15	35.9999
54236	2016	6	995.5	3.3	22.5	16.5	62.6	14		225	16.3	985.9	11.4	1004.6	32.9	9.7	12.5
54236	2016	7	996.5	2.8	24.8	23.6	76	9		202	15.1	988.2	16.6	1003.7	34.1	9.4	70.4
54236	2016	8	997.9	2.5	24.1	22.1	73.4	7		259	14.2	978.8	11.1	1006.2	34.5	7.8	43.1
54236	2016	9	1003.8	2.3	18.2	15.8	75.4	9		182	18.6	979.1	-0.2	1018.2	29.7	10.2	4.6
54236	2016	10	1011.5	2.7	8.3	7.8	65.8	9		170	16	994.6	-7.2	1027	27.3	9	6.4
54236	2016	11	1014.5	2.7	-2.2	3.4	61	5		152	15.3	994.3	-16.3	1028.3	11.4	9	5.7
54236	2016	12	1016.4	2.5	-7.7	2.6	69.4	4		111	15.4	1002.4	-22.5	1025.9	8.2	8.2	8.5
54236	2017	1	1017.28	2.49	-8.98	1.8	54.32	0		171.4	18.4	1002.5	-20.5	1027.7	5.7	11	0
54236	2017	2	1014.4	3.2	-4.7	2.2	47.5	1		170.2	17.2	994.3	-16.1	1026.6	10.1	9.6	6.9
54236	2017	3	1010.68	2.65	2.53	2.78	38.78	0		220.7	13.9	999.3	-12	1019.4	17.8	7.8	0
54236	2017	4	1000.69	3.7	12.89	4.84	34.5	2		277.9	17.3	983.8	-2.9	1013.9	33	9.9	0.1
54236	2017	5	999.38	4.18	18.4	9.47	46.31	6		313	19.9	989.6	2.2	1009	34.3	11.5	8.6
54236	2017	6	996.9	3.1	22.9	14.8	53.4	5		269.7	16.8	989.6	8.2	1005.8	37.3	9.8	16.8
54236	2017	7	995.2	3.2	25.8	23.9	72.9	8		257.7	25.3	985.7	14.2	1004.3	34.8	12.3	25.6
54236	2017	8	997.2	2.4	23.1	22.8	78.7	17		191.6	19.1	983.6	7.1	1010	32.3	9.6	58.8
54236	2017	9	1002.1	2.8	17.9	14	67.8	7		238.6	16	991.1	-0.4	1012.1	30.6	9.1	6.8
54236	2017	10	1013.5	3	9	6.7	55.3	3		203.1	16.9	996.6	-7.6	1024.2	23.1	9.9	10.2
54236	2017	11	1012.3	3.4	-0.8	3.1	45.1	2		212.3	19.4	1000.6	-17	1027	18.3	12.3	0.3
54236	2017	12	1016	2.6	-8.8	1.4	43.2	1		187.2	17.5	999	-22.6	1028.7	5.9	9.7	0.2
54236	2018	1	1016.2	2.5	-12.2	1.2	44.3	2		205.7	14.5	984.9	-19.5	1015.4	5	8.6	1.5
54236	2018	2	1014.4	2.8	-9.1	1.2	37.4	0		217.6	13.1	992.7	-22.3	1015.7	6.2	7.7	2.2
54236	2018	3	1010.3	3.9	1.3	3.5	48.5	3		231.9	17.1	982.6	-15	1014.5	24.8	9.7	0.6
54236	2018	4	1003.6	4.8	11.4	5.5	39.5	7		219.8	17.4	966.5	-5.3	1003.7	33.1	10.9	16.6
54236	2018	5	999.3	3.8	18.4	10.1	48.9	7		274.7	15.1	978.7	3.5	996.4	33	10.1	43.1
54236	2018	6	994.3	3.4	22.9	17.6	65.7	12		225.3	17.3	973.3	13.2	991.6	33.9	10.2	20.5
54236	2018	7	996.3	3.6	26.2	26	77.2	11		197.8	17.2	974.3	17.2	992.7	36.7	9.2	23.2
54236	2018	8	998.6	2.4	24.2	21.9	74.6	15		211.1	10.1	977	11.6	997.1	33.8	8	41
54236	2018	9	1003.2	2.6	17.1	12.8	66.5	10		232	10.5	983.7	5.1	1002	32	7.6	11.2
54236	2018	10	1009	2.6	9.2	6.6	57.6	4		246.2	11.9	987.2	-5.5	1018.4	25.4	6.1	6.3
54236	2018	11	1014.4	2.4	0.6	3.6	52.4	1		182.1	12.9	984.7	-9.5	1016.1	21.9	6.1
54236	2018	12	1019.3	2.7	-8.3	1.6	41.5	1		194.1	11.1	987.2	-17.9	1016.4	6.8	6.5	0.1
54236	2019	1	1017	2.8	-7.7	1.5	42.1	0		192.5	10.6	992.3	-19	1017.1	6.8	7.7	0.4
54236	2019	2	1015.7	2.7	-5.9	1.7	38.2	2		185	14.7	983	-22.2	1024.4	13.5	9.6	2.6
54236	2019	3	1005.9	3.48	3.48	3.25	42.48	4		254.7	16.5	979.9	-12.9	1008.6	19	9.9
54236	2019	4	1003.6	4	10.5	4.7	36.2	3		222.2	15.7	965.6	-4.2	1004	23.6	11.7	7.4
54236	2019	5	997.2	4.3	19.1	9	43.2	8		302.2	18.9	978.9	3.2	1006.2	34.2	14	4.3
54236	2019	6	995.7	3.3	21.5	17.2	69.3	11		240.4	18.7	969.2	13	992.7	35.6	11.3	95.6
54236	2019	7	993.7	2.8	25.3	25.6	80.3	13		197.8	16.9	974.3	13.8	995.2	35.5	9.8	7.9
54236	2019	8	996.7	2.2	22.7	22.3	81.3	21		163	13	980.1	12.1	995.3	35.3	7.7	20.9
54236	2019	9	1006.1	2.3	18.8	14.8	68.2	5		243.3	13	980.2	2	1003.4	31.8	8.1	13.2
54236	2019	10	1010.4	2.7	9.8	6.9	55.2	3	59.86	230.8	13.3	988.1	-7.1	1013.2	31.7	8.3	21.2
54236	2019	11	1015	2.7	-0.1	3.3	48.9	5		187.6	15	983.1	-13.7	1016.5	21.2	8.9	1.7
54236	2019	12	1016.4	2.1	-9.3	2.2	65.6	2		168.5	13	992.2	-19.4	1016.1	7.3	8.5
54236	2020	1	1017.4	1.9	-10.9	1.9	66.7	1		250.9	14.5	993.4	-17.5	1015.3	6.1	8.7
54236	2020	2	1015.9	2.9	-5.2	2.7	58.3	2		227.7	17.4	986.1	-17.7	1011.8	15.5	10.9	2.1
54236	2020	3	1007.3	3.4	3.2	3.8	50.6	4	92.47	305.6	19.4	977.8	-16.5	1009.8	18.4	12.4	26.5
54236	2020	4	1006.4	3.2	10.3	4.8	38.1	2	95.52	343.6	17.3	976.7	-4.9	1005.5	33.3	12.2	14.8
54236	2020	5	997.5	3.8	17.2	11	57.9	11	78.61	328.2	17.7	973.8	5.4	996.3	31.8	10.2	23.4
54236	2020	6	994.5	3.4	23.3	16.6	59.3	4	86.25	378.8	20.4	973.4	12.8	993.7	39.5	10.8	19
54236	2020	7	996.3	2.9	25.5	21.4	67.3	5	78.36	370.2	12.4	975.4	13.2	991.4	34	8.5	55.1
54236	2020	8	996	2.7	24	23	77.7	10	66.78	308.3	11.3	975.6	13.8	997.3	34.2	8.1	27.6
54236	2020	9	1002.5	2.7	17.7	15.1	74.9	14	68.46	283.8	13.7	985.3	4.8	1005	33.4	7.6	14.8
54236	2020	10	1010.5	2.6	9.3	6.6	55.5	2	74.42	285.9	13.5	988.3	-5.9	1011.5	29.5	8.4	18
54236	2020	11	1015.5	3	0.9	3.9	55.4	2	59.78	197.5	15.6	991.3	-12	1017	16.9	10.3	13.5
54236	2020	12	1017.5	2.63	-9.55	1.58	52.35	0	77.8	227.2	14.6	991.1	-16.9	1016.1	5.3	10.1	5.5
54324	2005	1	1003.3	2.2	-8.1	1.3	38	1	59	174.9	12.6	993.1	-21.6	1022.3	6.3	8.4
54324	2005	2	1006.1	2.3	-8.8	1.2	38	3	65	195.8	15.5	984.3	-19.1	1018.1	13.7	10
54324	2005	3	999.4	3.2	1.8	1.9	28	1	64	240.2	19.9	983.7	-9.1	1009.2	19.3	11.1	1.2
54324	2005	4	989.5	3.6	13.1	4.6	31	5	56	224	16.8	978.8	-1.1	1003.2	31	11.7	11.1
54324	2005	5	988.2	2.8	17.1	9.2	49	7	51	231.3	16.5	975.9	2.3	998.4	31.4	11.8	16.7
54324	2005	6	981.9	2.3	21.9	18.6	72	15	39	174.6	15.8	977.5	6.9	995.6	34.9	10.2	20.9
54324	2005	7	984.1	1.9	25	23.2	75	15	44	202.4	11.6	972.3	17.2	991.9	35.9	8.6	38.2
54324	2005	8	987.7	1.3	23.3	22	77	10	41	172.6	13	978.4	13.3	993.8	36.3	9	15.2
54324	2005	9	995.4	1.8	19.2	13.4	63	5	61	225.1	14	983.2	2.4	1005.7	33.3	7.8	13.4
54324	2005	10	999.3	1.8	11.6	7	53	4	67	226	14.4	987.7	-3.8	1006.4	27.3	8.3	17.3
54324	2005	11	998.9	1.5	2	3.3	47	0	69	202.2	17.3	984.3	-12.8	1012.9	20.8	12.3
54324	2005	12	1006.6	1.7	-9.1	1.3	44	1	63	178.8	17.2	986.5	-16.9	1018.4	11.2	11.2
54324	2006	1	1006.1	1.5	-8.1	1.6	46	2	54	159.4	14.6	988.2	-21.1	1018.5	8.4	10	0.3
54324	2006	2	1004.7	2.2	-5.8	1.8	43	3	49	146.7	15.7	979.1	-22.9	1016.1	14.6	9.4	12.7
54324	2006	3	994.4	3.2	3	2.4	33	0	62	229.3	17.4	972.8	-9.8	1017.6	25.1	11.3	0.2
54324	2006	4	990.2	3.2	9.4	4.8	43	4	38	152.6	19.5	978.4	-4.5	1007.1	28.3	11.8	26.3
54324	2006	5	989.9	3.3	19.2	8.5	41	7	50	224	16.3	974.3	8	998	35.2	11.6	13.2
54324	2006	6	983.3	3.2	23.3	15.6	58	13	46	207.7	17.5	971.6	9.7	992.2	37.2	10.8	47.2
54324	2006	7	984.1	3	24.5	23	76	6	45	207.2	14.1	976.2	15.7	989.6	36.5	9.9	14.9
54324	2006	8	988	2.5	24.5	22.7	75	8	52	218.3	16.6	979.6	8.5	999.6	41.6	10.5	35.9
54324	2006	9	995.3	2.1	18.1	13.6	69	6	66	244.2	14	982.7	7.1	1001.3	32	8.7	4.4
54324	2006	10	998.6	2.4	12.1	8.2	58	4	68	230	18.4	976.2	-3.7	1012.6	24.2	12	2.8
54324	2006	11	1000	2.5	1.2	3.4	50	2	64	179.3	13.2	984.2	-14.3	1018.9	21.6	8.5	5.7
54324	2006	12	1006.3	2.3	-6.5	1.8	50	0	58	165.1	13.9	988.5	-24.1	1014.1	7.8	8.7	2.1
54324	2007	1	1006.8	2	-7.3	1.6	47	0	67	192.3	13.5	990	-27.7	1015.8	6.1	9.7	1.7
54324	2007	2	999	3.2	-0.4	2.6	44	1	66	197.2	14.3	978.7	-21.7	1016.6	13.5	9	0.2
54324	2007	3	997.8	3.5	2	3.8	54	4	54	201.5	18.6	978.2	-15.5	1020.1	19.5	11.9	4.4
54324	2007	4	993.9	3.5	11.4	4.8	38	2	44	175.4	17.7	980.8	-6.7	1007	23.8	11.9	14.8
54324	2007	5	985.5	3.1	19	9.4	47	14	55	247.9	19.6	974.1	4.5	999.4	34.4	10.4	47.9
54324	2007	6	985.7	3.6	25.2	16	53	5	52	236.6	14.6	977.2	10.3	998.2	34.2	9.8	13.8
54324	2007	7	983	2.6	24.2	24.5	82	12	39	176.2	11.7	976.6	16.3	991.6	34.7	8.1	64.3
54324	2007	8	987.4	2.2	24	22	76	8	64	271.1	13.1	976.4	14.5	997.2	32	9.1	30.9
54324	2007	9	994.1	2.1	19.6	14.1	65	5	70	259.5	12	984.8	1.3	1005.1	32.8	6.7	37.2
54324	2007	10	1000.2	2.4	10.3	8	63	5	56	189.8	13.1	984.8	-5.6	1019	28.6	8.1	61.9
54324	2007	11	1003.8	2.7	1.3	3.9	56	3	61	177.7	18.2	982.4	-12	1016.3	20.5	9.9	16
54324	2007	12	1002.6	2.3	-6.1	2.4	63	4	56	160.2	13.9	977.9	-19.8	1016.3	12.4	8.7	0.1
54324	2008	1	1009.1	2.2	-9.9	1.2	44		69	205.4	11.3	995.3	-24.6	1021.6	9	7.8
54324	2008	2	1005.2	2.6	-6	1.3	35		73	227.3	13.6	987.7	-20	1012.5	14.4	8.4
54324	2008	3	996.8	3.6	5.3	3.5	41	3	50	186.6	17.7	984.4	-13	1009.1	24.7	10.9
54324	2008	4	991.8	3.7	13.4	7.1	50	9	46	185.9	17.3	975.1	-3.8	1010.6	28.1	11	6.6
54324	2008	5	986.7	3.5	17.7	9.4	50	7	48	214.6	18.5	975.9	5.5	995.3	33.9	12.5	17.2
54324	2008	6	986.6	3.4	21.6	18.2	73	13	40	178.9	17.5	972.9	11.1	994.2	34.3	10.1	44.9
54324	2008	7	984.5	2.9	25.1	25.2	81	11	41	182.8	22.7	973.3	14.9	988.7	34.8	11.5	37.9
54324	2008	8	987.4	2.7	23.8	23	80	11	49	207.7	23.7	978.4	14.5	997.6	34.3	12.6	24.7
54324	2008	9	993.4	2.6	19.3	13.3	61	4	66	244.5	13.7	982.3	2.5	1005.3	29.9	8.4	1.7
54324	2008	10	997.5	2.7	11.9	7.1	53	4	72	243.7	13.1	981.9	-3.7	1010.3	25.4	7.7	2.4
54324	2008	11	1001.3	2.8	2	3	43	0	69	201.2	14	989.4	-12.9	1019.5	20.1	8.3	10.4
54324	2008	12	1002	3	-5.3	1.6	38	0	56	158.8	11.5	997.6	-21.8	1019.4	6.7	7.5
54324	2009	1	1004.9	2.7	-8.6	1.3	41	1	64	190.6	10.8	996.4	-24.4	1018.8	2.9	6.9
54324	2009	2	999.9	2.7	-4.5	2	46	2	64	190.3	13.5	989.5	-20.4	1016.1	9.4	8.9	3.7
54324	2009	3	997.8	3.6	2.9	2.8	38	1	58	218	18.3	984.5	-14.4	1011.1	22.4	10.5	6.2
54324	2009	4	993.5	3.5	13	6.3	45	5	55	222.6	17.5	973	-6.5	1002.7	29	12.6	16.6
54324	2009	5	989.3	3.8	20.9	9.6	43	5	58	253.3	16.7	977.4	6	998.8	33.1	10.9	15.1
54324	2009	6	981.7	3.1	22	16	63	8	45	202.8	16.4	972.9	12	995.2	32	8.9	27.4
54324	2009	7	983.4	2.9	25.3	21.7	70	10	50	219.2	16	973.4	15.4	991.6	33.3	10.6	53.6
54324	2009	8	988.1	2.7	25.1	19.3	64	4	65	276.8	18.2	978.8	10.9	997.5	34.1	12.5	53
54324	2009	9	993.3	2.7	19.3	12	57	4	52	191.6	16.5	985.9	3.5	1003.7	32.4	9.7	18
54324	2009	10	996.6	1.6	11	6	47	3	71	238.8	12.6	987.2	-6.3	1009.1	24.9	7.7	10.8
54324	2009	11	1004.8	2.6	-1.6	2.7	48	3	69	201.9	14.3	979.9	-12.1	1013.2	10.8	8.4	29.5
54324	2009	12	1002.9	2.6	-8.2	1.7	49	2	66	186.1	12.6	990.2	-23.2	1017.4	2.7	7.9	2.3
54324	2010	1	1004.4	2.5	-11.6	1.4	55	6	56	166.3	12.8	989.1	-21.3	1019.3	3.1	7.9
54324	2010	2	1002.3	3.1	-6.7	1.7	41	1	60	178.6	15	983.5	-20.6	1018.5	12.1	10.2	0.5
54324	2010	3	999.7	3.8	0	2.6	40	5	56	209.6	19.2	973.3	-12.7	1014.1	16.7	13.8	4.2
54324	2010	4	995.3	3.6	8	4.8	45	9	55	223	17.2	979.3	-6.1	1004.5	23.4	9.6	18
54324	2010	5	987.4	3.6	17.9	11.4	60	13	46	208.6	15.1	971.5	4	999.4	35.6	10.4	3
54324	2010	6	988.2	3.2	23.1	16.4	61	5	61	278	14.4	974.4	11.5	995.4	33.4	10.1	22.6
54324	2010	7	984.9	2.6	25	26.5	85	15	33	150.2	13.7	972.1	16.2	989.1	34.2	9.7	35.6
54324	2010	8	988.5	2.6	23.2	22.2	80	8	56	235.3	14.2	973.3	10.3	992.4	37.2	7.7	24
54324	2010	9	994.5	2.1	17.5	14.7	73	8	61	225.7	12.5	981.2	3.1	1004.1	31.2	8	3.3
54324	2010	10	1000.1	2.5	8.9	7.6	64	5	65	218.6	13.4	984.2	-4.9	1011.8	26.4	8	14.2
54324	2010	11	998.7	2.7	2.3	3.8	52	3	63	184.6	13.8	988.5	-10.3	1009.7	18.2	9.3	0.3
54324	2010	12	997	2.9	-6.6	1.7	41	1	57	160.7	13.7	983.9	-18.7	1015	11.8	8.8
54324	2011	1	1008.3	2.4	-11.4	0.9	38	0	78	229.9	16.2	983.8	-20.5	1015.4	9.4	10.8	2.1
54324	2011	2	1002.4	2.8	-3.6	1.8	39	0	49	146.5	13.2	983.3	-20.3	1017.7	15.3	8.4	0.3
54324	2011	3	1000.1	3	2.7	2	28		73	273.1	13.2	984.5	-12.7	1010	25.4	9.6	9.4
54324	2011	4	992.6	3.7	11.2	4.5	36	5	65	260.4	16.2	983	-2.8	1005.2	31.5	10.4	1.1
54324	2011	5	987.2	3.3	18.6	8.3	41	5	64	289.2	14.4	971.7	0.8	1000.8	37.5	9.2	42.5
54324	2011	6	984	3	22.3	17.7	69	14	48	218.2	16.1	979.2	13.7	991.3	33.4	10	23
54324	2011	7	983.2	2.7	23.8	22.9	79	13	34	154.3	16.7	976.9	13.5	991.1	36.4	10.6	44.8
54324	2011	8	988	2.2	23.6	23.3	82	11	49	208.3	16.7	979.9	12.7	996.9	36.9	12	44.8
54324	2011	9	995	2.5	17	10.8	58	4	73	269.9	13.3	982.1	-1	1008.2	31	8.9	28.7
54324	2011	10	999.1	2.6	11.5	6.6	49	2	65	221.1	14.1	985.4	-5.6	1013.6	27.3	9	7.2
54324	2011	11	1004.7	2.4	1.6	3.5	50	5	56	164.3	20.8	989.7	-11.6	1012.3	19.9	9.3	1
54324	2011	12	1008.7	2.3	-8.3	1.5	47	0	58	164.7	17.3	985.7	-16.9	1015.3	8.1	9.3
54324	2012	1	1007.6	2	-12.2	1	44	0	55	163	15.2	987.4	-19.5	1017.7	9.5	8	0.5
54324	2012	2	1003.4	2.8	-6.9	1.3	32	1	65	201.9	17	985.8	-14.7	1014.7	10	8.6	2.9
54324	2012	3	1000.1	3.4	1.2	2.5	39	4	68	251.4	19	985.2	-15.3	1014	23.6	9.7	0.1
54324	2012	4	989.7	4.1	12.3	5.5	37	4	59	235.8	20.8	970.6	-4.7	1012.1	35.7	9.4	20.9
54324	2012	5	988.9	3	19.8	8.1	39	7	61	273.4	17.3	969.3	2.5	998.9	35.8	9.6	11.7
54324	2012	6	984.1	2.9	21.4	17.9	73	12	32	144.1	18.2	974.2	11	992.3	32.4	10	40.8
54324	2012	7	983.4	2.8	24.6	21.7	72	9	41	187.4	15.2	973.9	11.7	994.4	37.7	9.1	29.5
54324	2012	8	988.9	2.2	22.9	20.9	77	9	54	227.7	17.8	977.3	14.9	994.8	37.9	9.9	8.5
54324	2012	9	994.3	2.4	17.2	14.1	73	8	55	202.5	13.2	986.8	5.3	1010.5	32.3	7.6	7
54324	2012	10	997.7	2.3	10	7	58	6	69	235.8	16.3	982.9	-5.7	1011.5	30.9	8.5	12.1
54324	2012	11	999	2.2	-1.4	3.6	64	7	56	158.7	15.5	990.2	-17.8	1022.4	20.6	9.2	4.1
54324	2012	12	1004.9	2.3	-10.3	1.6	54	2	50	143.3	12.2	990.7	-20.5	1017.4	6	7.8	1.6
54324	2013	1	1005.2	2.1	-10.9	1.7	59	0	51	152.3	11.5	995.3	-25.4	1021.4	7.8	6.9	0.7
54324	2013	2	1003.8	2.9	-5.8	1.8	45	1	67	200.1	14.8	988.7	-19.6	1016.8	10	9.2	5.8
54324	2013	3	996.4	3.9	1.8	2.8	40	2	56	208.9	16.3	981.6	-12.7	1011.5	25.9	9.3	0
54324	2013	4	992.6	3.2	7.1	4.6	49	9	59	236.6	18	974.5	-2.5	1003.3	29.6	9.6	11
54324	2013	5	987.3	3.5	20.2	9.2	42	4	60	271.4	22.2	973.1	6	1001.7	35.2	11.7	36.3
54324	2013	6	985.6	3.4	22.4	16.6	64	11	38	170	17.3	974.2	9.9	994	34.8	9.6	39.9
54324	2013	7	981.4	2.6	25.2	22.3	72	11	49	223.4	16.2	975.1	15.3	992.2	37.6	9.5	73.4
54324	2013	8	984.2	2.7	25.6	20.9	65	7	56	238.9	14.1	972.8	11.3	996.5	35	8.5	38.5999
54324	2013	9	994.1	2.4	18.3	12.5	62	4	61	226	14.7	972.3	1.4	1007.7	29.7	8	16.5
54324	2013	10	1000.4	2.5	10.5	7.5	60	5	58	197.9	15.9	985.7	-6.1	1016.2	28.9	8.7	4.8
54324	2013	11	999.1	2.8	2.5	3.2	42	1	59	173.4	15.6	982.3	-17	1016.7	16.2	8.9	5.8
54324	2013	12	1002.6	2.2	-5.6	1.7	43	0	63	178.8	14.4	988.8	-17.7	1013.9	12	8.4	0.1
54324	2014	1	1003.2	2.8	-6.3	1.8	46	2	53	156.7	15.8	992.1	-20.6	1016.4	10.5	8.4	2.8
54324	2014	2	1006.4	2.5	-5.2	2.1	46	3	38	113.8	14.6	983.2	-16.3	1015.7	14.8	8.7	7.3
54324	2014	3	998.1	3	5.5	3	32	2	63	234.3	15.3	989	-10.6	1007.2	21.3	9.4	0.1
54324	2014	4	995.1	3.3	14.7	4.8	30	1	62	247.7	17.2	972.8	-2.8	1002.9	34.7	9.8	0.5
54324	2014	5	986.2	2.8	18.6	9.3	47	11	54	244.9	20.1	977.2	5.9	997.5	40.5	10.8	20.1
54324	2014	6	985.5	2.3	22.5	16.9	65	14	41	185.9	18.9	978.5	8.5	995	40.4	8.9	26.8
54324	2014	7	984.1	2.8	25.3	21	67	4	44	201.8	12.9	973.5	17.1	993.4	38.3	7.5	112.3
54324	2014	8	988.1	2.2	24.1	18.1	63	9	61	259.8	15.4	972.4	7.6	1000.3	33.5	9.5	246.6
54324	2014	9	994.1	2.3	17.7	12.4	64	7	59	217.5	16.1	980.8	1	1001.6	32.9	7.9	20.2
54324	2014	10	999	2.7	11.4	7	52	2	57	193.6	13.7	987.5	-2.7	1014	24.5	7.9	20.2
54324	2014	11	1001	2.4	2.5	3.1	44	1	57	167.5	17.9	989.3	-17.2	1015.4	19.3	9.6	0
54324	2014	12	1003.6	2.7	-6.2	1.5	39	0	70	198	16.5	989	-20	1017.1	7.3	8	0
54324	2015	1	1005.1	2.6	-5.9	1.7	44	3	55	162.6	15.4	1002.8	-23.6	1031.3	2.8	8.4	13.2
54324	2015	2	1001.6	3	-2.9	2.1	41	3	62	185.3	14.4	1007	-23.8	1031.8	2.2	9	4.6
54324	2015	3	999	3.4	4.8	2.6	28	1	64	237.2	19.2	1001.1	-13.9	1029.1	17.8	11.4
54324	2015	4	993.7	3.1	12.9	5.8	41	4	59	235.6	19.9	983.1	-4.7	1017.5	26.8	11.9	25.2
54324	2015	5	985.8	3.3	19.7	8.8	40	6	56	251.6	17.6	995.6	5.3	1013.8	27.8	11.1	45.1
54324	2015	6	984.2	2.6	21.7	16.6	67	14	40	181.6	18	990.3	14.2	1008.1	31.4	10	27
54324	2015	7	985.4	2.6	25	19.7	64	8	56	256.5	22.6	990	16.7	1010.8	32.3	9.2	62.9
54324	2015	8	987.2	2.3	25.1	18.8	62	5	63	265.6	16.2	993.9	14.6	1012.5	32.2	9.8	62.6
54324	2015	9	994.5	2.3	19.9	12.4	56	6	63	232	18.1	1000	7	1017.4	30	7.9	37.5
54324	2015	10	997.8	2.8	11.6	6.3	45	4	67	227.8	19.1	1002.8	-5	1030.7	24.4	12.4	21.7
54324	2015	11	1007.1	3	-1.4	3.2	56	8	37	107.9	18.2	1000.9	-8.1	1031.4	19.1	9.9	1.6
54324	2015	12	1004.9	2.1	-4.8	2.5	56	2	55	154.9	13	1005.4	-22.3	1033.3	0.2	7.5	16.2
54324	2016	1	1007.15	2.15	-11.43	1.13	43.7	1			14.3	1010.7	-25.2	1033.4	3.6	9.1	4.6
54324	2016	2	1003.4	2.9	-4.3	1.8	39.6	1		178	22.5	1001.1	-27.8	1041.1	9	12.4	18.3
54324	2016	3	998.9	3	5.5	2.9	33.8	0		206	19.9	997.1	-17.1	1024.2	13.8	11.5	2.6
54324	2016	4	990.9	3.5	13.2	5.2	35.4	5			18.5	984.6	-6.5	1017.7	22.9	12.2	10.7
54324	2016	5	987.7	3.5	19.9	8.1	38.4	9		220	16.7	993.9	3.1	1019.8	31.1	10.5	11.7
54324	2016	6	984.5	2.7	22.9	15.6	59.2	14		201	19.5	983.8	11	1006.8	32.8	8.3	35
54324	2016	7	985.3	2.6	25.5	22.4	70.3	12		190	14.9	988.7	12.6	1009.8	32.4	8.3	30.1
54324	2016	8	987.7	2.2	24.4	21.3	70	10		253	13.6	995.6	13	1009.8	32.3	8.9	53.6
54324	2016	9	993	2.3	19	14.9	68.4	6		169	11.4	997.2	5.5	1017.6	29.6	7.9	23.3
54324	2016	10	1000.3	2.5	10	7.4	58	10		164	21.2	1004.4	-2.6	1026.6	28.5	11	49.3
54324	2016	11	1002.8	2.6	-0.8	3.4	58.5	6		138	18.6	997.5	-12.9	1030.9	20.1	11.1	15.7
54324	2016	12	1004.75	2.53	-4.55	2.28	51.25	1		91	18	1009.7	-21.5	1031.9	8.4	9.7	1
54324	2017	1	1005.65	2.18	-7.37	1.72	49.34	3		132.8	15.8	1011.3	-21.2	1030.9	3.6	9.1	2.7
54324	2017	2	1003.1	2.7	-2.5	1.9	37.7	3		163.6	22.5	1001.7	-23.1	1026.6	12.2	10.7	8.3
54324	2017	3	999.6	2.7	4.2	2.8	35	1		158.4	26	994	-19.1	1024.4	14.4	14.9	47
54324	2017	4	990.03	3.27	14.66	4.09	26.6	1		243.3	17.3	992.4	-4.5	1020.6	29.8	9.8	3.9
54324	2017	5	988.39	3.58	20.37	8.96	38.86	4		268	19.7	986.4	5.9	1011.4	28.9	10.3	17.1
54324	2017	6	986.2	2.5	23.6	13.7	50.4	6		222.7	18.1	990.4	11.5	1008.2	33.9	7.6	20.6
54324	2017	7	984.1	2.7	26.6	23.6	68.7	6		196.4	12.7	990.2	13	1005.1	33.6	7.2	60.1
54324	2017	8	986.4	2	23.5	22.8	78.3	16		180.2	14.2	988.1	14.9	1010.1	31.6	7.9	78.9
54324	2017	9	991.3	2.4	18.7	14.3	66.8	5		225.7	11.5	1000.4	4.8	1019.7	29.9	7.1	10.1
54324	2017	10	1002.4	2.3	10	7	58.3	6		204.2	12.8	1001.7	-6.2	1025.2	26.3	8.3	14.6
54324	2017	11	1001.2	2.9	1.2	2.8	38.5	0		193.9	15.3	1006.3	-18.2	1031.4	15.7	10.1	9.5
54324	2017	12	1004.8	2.3	-6.9	1.5	41.7	0		158.7	13.7	1006.7	-19.6	1031.3	4.2	7.7	2.9
54324	2018	1	1004.6	2.5	-9.4	1.1	35.6	0		184.7	12	1010.3	-24.7	1039.1	3.4	8
54324	2018	2	1002.8	2.6	-7.4	1.4	37.5	0		174.1	15.9	999.1	-20.5	1034	13.2	10	1
54324	2018	3	998.6	3.4	4.6	3.3	38	3		202.7	14.4	1000.5	-10.4	1022.8	17.5	9.4	17.4
54324	2018	4	992.9	3.8	13.3	5.7	36.3	7		207.4	14.4	996.8	-1.5	1017.2	28.2	9.5	18.4
54324	2018	5	988.5	3.2	19.9	10.2	44.8	5		250.8	17	991.1	4.9	1012	26.5	11.2	30.4
54324	2018	6	983.5	2.7	24.1	16.7	59.2	11		199.6	13	993.4	11.3	1010.2	33.8	8.3	26.4
54324	2018	7	985.2	3.1	26.5	26.2	76.7	9		195.1	9.8	985	18	1007.2	33	6	69.9
54324	2018	8	988	2.1	24.9	22.2	72.4	12		203.6	12.9	993.5	14	1008.4	32.2	7.2	41.8
54324	2018	9	992.6	2.3	18.2	12.1	59.5	5		254.1	15.5	999.1	2	1018.1	29.1	7.2	41.1
54324	2018	10	998.7	2.3	10.2	5.4	44.7	3		253.5	13.1	1001	-6.3	1021	24.7	9.8	13.6
54324	2018	11	1003.1	2.2	1.7	3.2	45.7	1		168.2	16.5	999.6	-12.4	1026.8	19.1	10.2	3
54324	2018	12	1008.1	2.5	-7.2	1.4	35.3	1		170.4	14.9	1002.9	-21.8	1033.4	10.7	9.5	14.5
54324	2019	1	1006	2.3	-6.6	1.1	32.7	0		186.9	12.7	1005.5	-25.4	1033.5	5.1	8.2	9.5
54324	2019	2	1004.5	2.6	-4.8	1.4	30.5	1		182.8	16.1	994.6	-23.7	1032	10.4	10.2	22.3
54324	2019	3	995.3	3.4	5.7	2.7	30.4	2		221.8	14	991.4	-18.5	1031.3	17.2	9.2	7.2
54324	2019	4	992.8	3.4	12.7	4.1	27.6	3		213.6	17.8	986.6	-5.7	1021.3	27	10.9	36.8
54324	2019	5	987.1	3.7	20.8	7.5	33.1	7		299.2	15.9	991	5.5	1011.5	31.5	9.7	22.4
54324	2019	6	984.7	3.1	22.9	16.3	60.9	10		263.9	15.5	986.4	10.8	1006.7	32.1	8.6	23.2
54324	2019	7	983.05	2.38	26.13	21.78	66.48	12		226.2	11.2	990.1	16.3	1004.8	30.6	7	30.5
54324	2019	8	986.3	2.3	22.9	20.7	75.2	16		180.3	21.2	994	5.7	1013.5	34.7	12.9	41.4
54324	2019	9	995.2	2.2	20.1	14.1	61.6	3		258.9	14.3	997	5	1016.9	28.7	8.3	11.8
54324	2019	10	999.4	2.7	11.4	6.3	46.3	3	57.17	220.2	16.5	991	-4	1025.4	22.6	9.3	28
54324	2019	11	1003.4	2.7	1.6	3.2	43	4		190.2	18.1	1001.8	-20.1	1032.3	19.1	10.6	9
54324	2019	12	1004.5	2	-6.8	2.1	56.9	2		216.7	12.7	1004.7	-30	1028.6	5.8	8.5	5.7
54324	2020	1	1005.4	1.9	-7.4	1.9	56.4	1		249.5	15.2	1006	-29	1031.9	4.1	9.6	4.9
54324	2020	2	1004.1	2.8	-2.9	2.6	51	3		245.2	11.9	998.6	-23.4	1031.1	8.3	6.9	11.9
54324	2020	3	996.1	3.3	5.4	3.4	39.4	6	94.49	313.5	15.3	993	-14.9	1034.9	14.4	9.6	9.9
54324	2020	4	995.7	3.2	11.7	4	29.6	4	94.94	341.6	18.8	993.8	-5.6	1021.9	21.5	11.5	20.9
54324	2020	5									15.2	989.4	4.5	1014.3	30.8	10.2	46.6
54324	2020	6	983.7	2.7	24.3	15.2	53	9	83.17	363.3	10.7	994	11	1013.5	34.8	7.3	12.6
54324	2020	7	985.1	2.5	25.9	20.3	63.1	8	76.84	360.6	11.7	990.9	16.9	1007.9	32.1	7.3	49.9
54324	2020	8	985	2.4	25	22.5	72.7	9	70.79	324.9	10.8	991.3	14.6	1010.6	31.2	6.6	82.6
54324	2020	9	992.2	2.3	18.2	14.3	70.6	9	67.15	277.4	11.9	1001.3	1.8	1017.7	30.5	6.6	19.2
54324	2020	10	999.7	2.3	10.4	5.7	46.6	2	73.46	281.9	12.6	1001.6	-8.3	1031.9	25	7.8	30.8
54324	2020	11	1004.7	2.7	2.2	3.3	46.6	4	67.39	223.25	18.4	994.7	-16.5	1030.8	17.7	10	27.4
54324	2020	12	1006.25	2.45	-8.3	1.5	47.3	2	76.09	223.8	12.5	992.2	-29.5	1031.3	9.2	7.6	7.4
54342	2005	1	1019.5	2.1	-11.4	1.8	66	2	50	148.8	8.9	1009.7	-30.6	1037.8	1.7	6	0.3
54342	2005	2	1022	2.3	-10.9	1.7	62	4	57	169.5	14.9	1005.4	-18.5	1028	9.4	10.2	1.8
54342	2005	3	1014.7	3.1	0.4	2.8	44	0	71	263.1	15.9	1002.5	-14.3	1022.5	20.5	9.8	5.1
54342	2005	4	1005.8	3.6	11.3	6.6	51	6	53	211.3	14.8	991.5	-5.9	1023.8	23.2	9.4	16.9
54342	2005	5	1005.2	2.9	16.1	10.6	60	15	47	212.2	16.8	991.6	3.8	1009.7	30	11.4	12.8
54342	2005	6	999	2.7	22	19.6	75	16	31	140.6	15.7	990.2	12	1007.4	33.7	8.1	16
54342	2005	7	1000.6	2.3	24.9	24.7	79	17	36	166.7	13.6	989.7	17.6	1005.2	32.6	7.7	34.6
54342	2005	8	1003.8	2.5	24.1	23.6	79	13	35	146.5	11.4	988.5	15	1011.6	32.4	5.4	31.4
54342	2005	9	1010.7	2.1	19.1	14.3	67	4	63	234.3	14.2	998.2	2.1	1019.5	28	8	11.1
54342	2005	10	1014.9	2.4	11.1	8.1	61	5	65	220.6	12.8	995.5	-3.7	1023.2	22.1	7.6	12.5
54342	2005	11	1014.6	2.1	2.7	4.6	58	2	59	172.8	13.9	1006.1	-18.4	1033.4	19.2	8	19.8
54342	2005	12	1022.7	1.9	-12.8	1.6	68	4	58	163.5	12.7	1014	-21.1	1034.9	3.8	7.2	1
54342	2006	1	1022.2	2.1	-12.7	1.8	72	4	53	156.9	9	1013.3	-24.9	1034.4	0.3	5.7	0.4
54342	2006	2	1020.7	3.5	-8.1	2.4	64	7	51	150.8	13.4	1005.3	-26.5	1030.9	6.6	7.3	7.6
54342	2006	3	1009.8	3.4	0.5	3.7	59	5	52	194.6	17.4	997.8	-13.9	1025.8	16.4	11.3	15.9
54342	2006	4	1005.1	3.7	8	6	59	9	46	186.1	17.3	988.1	-7.5	1018.8	26.8	11.5	28.5
54342	2006	5	1004.8	3.1	18.3	10.9	54	10	54	245.5	13.7	990.1	4.2	1013.5	31.6	8.8	33.7
54342	2006	6	998.1	2.5	21.6	18.2	73	12	38	171.6	14.6	989	10.1	1011.2	30.3	7.5	15.2
54342	2006	7	998.5	2.3	24.2	24	80	10	37	170.7	11.1	986.6	16.5	1007.1	32.4	6.9	41
54342	2006	8	1002.3	2.2	24.3	24.2	81	10	44	187.7	15.3	984.4	9	1011.3	32.3	9.9	101.3
54342	2006	9	1009.7	2.2	17.6	14.5	75	6	64	236.3	9.7	998.7	7.9	1017.2	31.3	7	19.4
54342	2006	10	1013.3	2.7	11.6	9.4	68	9	62	211.1	14	1002.5	-4.4	1022.5	23.9	8.3	24
54342	2006	11	1015.2	2.9	0.8	4.5	64	5	57	165.7	16.1	990.7	-11.7	1028.6	14.4	10.8	10.5
54342	2006	12	1022.3	2.5	-6.8	2.6	68	3	50	142.4	12.4	1002.7	-28.8	1034.5	2.2	8.1	11.7
54342	2007	1	1022.5	2	-9.5	2.4	77	6	50	146.6	13.2	1006.7	-29.1	1035.6	2.7	8	2.8
54342	2007	2	1015	2.7	-1.5	3.5	63	4	59	176.5	16.7	1000.2	-27.2	1034.4	6.4	9.6	10.5
54342	2007	3	1013.1	3.4	0.6	4.3	66	8	54	200.7	16.4	989.1	-12.4	1029	11.2	10.6	11.2
54342	2007	4	1008.7	3.2	9.5	6.1	55	3	56	225.2	17.2	995.8	-4.4	1017.9	23.1	10.2	26.6
54342	2007	5	999.8	2.8	18	9.9	50	9	59	264	19.1	986.8	3.8	1014.3	31.4	13.2	10.4
54342	2007	6	1000.8	2.9	24.1	16.3	57	3	62	282.7	11	989.4	11.7	1010.4	31.7	7.2	16.7
54342	2007	7	997.7	1.8	23.9	23.3	80	13	37	168.4	10.3	981	17.1	1004.4	33.2	6.8	67.2
54342	2007	8	1001.2	2.1	23.7	23.2	81	9	49	206.7	17.6	989	9.4	1006.6	32.9	10.4	66.1
54342	2007	9	1008.2	1.8	18.5	15.5	75	7	59	217	14.6	997.5	2.8	1018	28.5	9.5	50.4
54342	2007	10	1015	2	9	8.2	70	7	51	174.1	12.1	999.5	-3.3	1025.5	26.1	7.8	28.9
54342	2007	11	1019.1	2.4	-0.2	4.2	65	5	55	160.8	12.6	999.6	-11.8	1025.1	16.2	7.6	4.2
54342	2007	12	1018.1	2	-7.6	2.7	76	7	49	138.2	11.5	998.3	-21.2	1030.1	8.4	7.8	1.4
54342	2008	1	1025	2	-12.6	1.4	60		75	222.1	12.9	1001.1	-25.1	1031.8	4.4	8.6	2.1
54342	2008	2	1020.5	2.2	-7.9	1.7	50	1	76	234.7	12.7	998.8	-20.3	1032.7	14	8.6	3.4
54342	2008	3	1011.9	2.4	3.8	4.8	62	8	51	188.4	11.7	1001.5	-12.4	1025.4	20.6	7.7	5.3
54342	2008	4	1007.2	3.1	12.2	7.2	54	6	58	233.2	14	999.8	-3.6	1018.9	27.3	10
54342	2008	5	1001.6	2.6	16.4	11.6	63	9	50	226	13.8	985.5	1.3	1015.3	34.1	9.3	32.4
54342	2008	6	1002	1.9	21	18.3	76	13	42	189.8	12.7	994.1	13.1	1006.1	32.4	7.9	24.9
54342	2008	7	998.9	1.8	24.5	24.9	82	14	37	171.2	11.6	990.7	16.4	1006.9	32.8	6.2	29.6
54342	2008	8	1001.8	1.8	23.2	22.2	79	9	57	239.9	12.1	992.7	14.2	1012.6	35.4	7.8	7.3
54342	2008	9	1008	1.9	17.8	13.9	68	3	69	255.3	13.8	996.1	-2.6	1022.2	31.4	6.8	8.7
54342	2008	10	1012.3	2.2	11.3	8.5	63	4	68	231.1	20.8	1001.2	-6	1028.2	24.9	10.6	22.4
54342	2008	11	1016.5	2.7	1	4	58	4	71	207.4	18.5	1006.7	-11.5	1026.5	17.8	9	5.4
54342	2008	12	1017.9	2.9	-7	2.3	57	4	61	171.6	13.6	1001.5	-25.9	1032.4	3.7	7.1	6.1
54342	2009	1	1020.8	2	-11	1.8	64	4	66	195.4	14.1	1005.7	-23.1	1034.9	3	7.1	4.5
54342	2009	2	1015.8	2.1	-7.3	2.3	62	7	72	214.6	15.6	1003.9	-21.2	1030.6	7.6	7.5	8.2
54342	2009	3	1013.4	2.8	0.4	3.6	55	5	71	266.1	20.7	1003.8	-13	1029.6	19.3	11.7	9.8
54342	2009	4	1008.1	2.9	11.1	6.8	55	7	59	236.9	17.4	988.6	-6.3	1026.4	30	10.7	29.9
54342	2009	5	1004.2	2.6	19.1	11.1	54	7	62	280.3	18.2	983.1	1.2	1014.6	31.7	10.7	51.1
54342	2009	6	996.1	2.2	20.8	17	71	14	53	239.9	15.9	989.1	7.7	1004.8	31.6	9.1	29.6
54342	2009	7	997.9	2	23.1	22.5	81	14	48	217.4	13.9	985.7	12	1009.1	35	10.2	15.5
54342	2009	8	1002.6	1.8	23.3	21.8	77	9	63	267.3	11.2	992.7	14.4	1009.9	32.4	7.1	18.8
54342	2009	9	1008.1	2	17	14	74	6	60	222	11.4	1002	3.5	1024.7	30.4	6.7	7.1
54342	2009	10	1010.8	2.2	9.9	8.1	69	7	59	200.2	12	995.5	-6.7	1026.4	26.1	8.3	29.6
54342	2009	11	1020.1	2.8	-3.4	3.6	68	5	55	160.5	10.2	1007	-18.9	1037.3	18.7	7.7	6.8
54342	2009	12	1019	2.1	-11.1	2.1	68	6	56	159.5	9.9	1005.9	-22.7	1033.6	6.3	6	12.8
54342	2010	1	1020.3	2.2	-12.6	1.8	66	11	62	183.9	10.5	1012.5	-24.8	1035.6	6	7.8	0.8
54342	2010	2	1018.5	2.3	-9.2	2.3	63	5	61	183	12.5	1004.4	-21.6	1031.3	13.6	8.5	5.7
54342	2010	3	1015.5	3	-1.6	3.3	57	5	62	229.4	14.6	1000.4	-11.3	1025.4	22.8	11.2	6.7
54342	2010	4	1010.6	3.1	6.4	5.5	59	13	45	182.7	14.5	992.6	-4.3	1018.1	24.1	11.1	18.8999
54342	2010	5	1002.5	2.7	16.4	12.3	69	17	47	212.6	15.3	971.8	2.9	1015.5	29.5	10.1	79.6
54342	2010	6	1003.2	1.8	23	17.9	66	11	57	260.5	11.3	990.2	9.1	1006.7	31.9	8.3	55
54342	2010	7	999.5	2	24.5	26.4	86	18	28	126.9	12.7	992.9	16.2	1008.2	33.7	7	102.1
54342	2010	8	1002.9	1.7	22.8	24.1	88	11	46	195.5	11	981.4	10	1009.5	35.2	7.8	44.9999
54342	2010	9	1008.6	1.9	17.6	16.8	81	7	51	189.3	12.1	982.8	3	1020.9	28.3	8.5	9.2
54342	2010	10	1014.9	2.1	8.3	8.4	74	4	58	195.2	10.9	1000.6	-8.1	1030.5	26.1	8.2	13.9
54342	2010	11	1014.2	2.3	1	4.9	71	11	49	141.9	11.3	998.8	-15.3	1031.6	15.4	8.4	3.1
54342	2010	12	1012.9	2.4	-9.7	2.3	68	8	62	174.3	10.9	1004.5	-22.3	1029.5	9.6	7	9.8
54342	2011	1	1024.2	1.5	-17.6	1.1	70	2	79	232.7	10.1	1008.7	-22.3	1032.1	6	7.3	3.6
54342	2011	2	1018.3	2.3	-5.8	2.8	67	3	63	188.6	10.5	999.3	-17.8	1030.6	10	6.8	13.5
54342	2011	3	1015.1	2.9	0.9	3.1	47	2	77	286.7	10.6	1003.7	-11.1	1021.8	17.1	7.7	0.3
54342	2011	4	1007.3	3	9.2	5.8	52	9	59	238.3	14.3	987.5	-3.1	1016.5	29.3	9.9	4.1
54342	2011	5	1002.2	3	17.4	10	53	10	57	255.5	15.4	992.1	2.8	1012.9	33.1	11	14.6
54342	2011	6	998.9	2.6	21.4	18.5	75	14	42	192.1	13.3	993.5	6.6	1009.4	37.5	7.6	39.3
54342	2011	7	998.1	2	25	25.5	82	13	41	189.5	11.4	990.4	15.3	1006.7	36.4	7.8	33.8
54342	2011	8	1001.9	1.6	24.1	25.3	85	13	44	186.3	11.4	990	5.7	1013.9	33.7	7.2	33.3
54342	2011	9	1009.2	2.2	16.6	13	70	2	68	251.3	15.9	996	1	1016	30	9.1	23.5
54342	2011	10	1014.2	2	10.4	9.5	76	8	60	203.1	11.4	1003.1	-5.7	1027.8	23.7	8.8	14.1
54342	2011	11	1019.6	2.5	0.5	5	72	7	59	172.6	13.2	1005.1	-16	1031.3	17.3	9.4	4.7
54342	2011	12	1024.3	2	-10.2	1.9	64	1	78	222.3	11.8	1004	-22.1	1032.2	6.4	8.8	0.1
54342	2012	1	1023.5	1.8	-14	1.4	65	2	71	210	13.7	986.5	-23.8	1014	2.4	7.8	7.7
54342	2012	2	1019.1	2.4	-8.8	1.8	51	3	75	230.2	12.2	987.6	-22.9	1013.8	2.3	7.1	2.9
54342	2012	3	1014.9	2.7	-0.4	3.7	61	7	63	233.9	14.1	987.3	-16.7	1011.1	15.1	7.8	0.1
54342	2012	4	1005.1	3.3	10.5	7	53	5	59	236.6	14.6	969.5	-4	1001.1	25.9	7.9	28.5
54342	2012	5	1003.7	2.3	18.6	10.7	53	7	68	308.8	16.4	977.8	3	997.6	27.8	8.7	37.3
54342	2012	6	999.4	2.2	21.6	19.8	78	17	37	166	15.9	973.8	13.1	991	32	8	22.5
54342	2012	7	997.9	1.9	24.8	25.1	81	10	46	209.9	13.8	972.5	17.7	993.8	32.1	7.3	56.7
54342	2012	8	1003.1	1.7	23	23.4	84	13	54	229.4	13.3	977	12.2	994.7	31.8	5.9	38.6
54342	2012	9	1008.4	1.8	17.7	16.2	81	8	56	206.7	11.3	984.8	6.1	1003.3	31.3	6	11
54342	2012	10	1012.6	2	9.4	8.5	72	8	68	231.1	13	987.8	-5.4	1012.3	23.8	6.7	42.4
54342	2012	11	1013.9	2.3	-0.4	4.5	73	10	49	142.4	14.2	985.3	-8.7	1014	19.8	9.4	4.2
54342	2012	12	1021	2.1	-12.9	1.8	70	9	61	172.2	13.2	988.6	-21.5	1014.6	2.6	7.4	2.7
54342	2013	1	1022	1.9	-14.2	1.8	72	5	58	170.7	10	994.8	-22.1	1015.9	4.3	5.3	6.6
54342	2013	2	1020.4	2.4	-8.8	2.2	64	7	67	199.9	17.7	985.6	-25.3	1022.9	6.8	8.1	10.2
54342	2013	3	1012.5	2.9	-0.5	3.7	60	7	54	202.3	14.4	982.3	-13.3	1007.2	14	8.9	4.4
54342	2013	4	1007.2	2.8	6.5	5.5	58	10	51	207.2	18.6	971.4	-5.6	1001.3	23.7	8.3	15
54342	2013	5	1002.6	3.3	19.1	11.6	55	6	59	266.8	14.8	978.8	4.8	1004.3	30.9	7.8	18.5
54342	2013	6	1000.9	2.4	22.5	17.4	65	12	47	213.6	12.9	969.3	11.9	992.9	33.4	7.2	40.4
54342	2013	7	995.8	2	25.1	24.3	78	10	51	231.1	15.8	974.7	12.5	994.2	31	7.5	29.1
54342	2013	8	998.9	2.2	24.3	24.4	80	11	40	168.2	10.1	980.6	14.5	994.4	32.1	5.1	35.3
54342	2013	9	1009.2	1.9	17.6	14.8	75	6	56	207.7	11.4	982.7	5.8	1001.8	28.5	6.3	16.9
54342	2013	10	1015.5	1.8	9.4	9.1	77	10	53	179.7	20.8	989.2	-1.7	1008.9	28	8.9	24.8
54342	2013	11	1013.9	2.3	1.6	4.9	66	8	58	168.4	16.4	982.5	-10.1	1012.4	18.9	8.9	12.4
54342	2013	12	1018	1.9	-8.1	2.4	68	6	61	174	11.1	993.4	-19.5	1013.8	6.5	6.1	2.6
54342	2014	1	1019.8	2.3	-8.5	1.9	55	3	68	202.6	12.8	993.8	-19.8	1013.1	3.4	7.1	4.9
54342	2014	2	1022.5	2.3	-5.7	2.1	49	3	64	190.7	14.5	985.6	-22.4	1009.3	13.9	8.1	8.7
54342	2014	3	1013.6	2.4	3.7	4.1	49	2	72	267.1	19.3	977.8	-18.4	1007.2	13.7	9.3	52.6
54342	2014	4	1010.3	2.9	13.5	5.7	38	0	71	285.1	14.9	978.9	-2.9	1003.6	29.1	7.8	16.3
54342	2014	5	1001	2.7	17.1	11.1	59	12	54	244.6	18.9	971.5	4.3	995.4	29	10	29.1
54342	2014	6	999.7	1.8	22.2	18.7	72	13	43	197	17.7	975.8	11.6	992.8	36.1	9	24.1
54342	2014	7	999.2	2	24.9	22.2	72	5	49	226.2	11.4	974.7	13	989.9	33.7	5.6	95.3
54342	2014	8	1002.6	1.8	24.2	20.7	71	6	60	252.2	13.2	972.7	15.2	996.4	33.3	6.4	58.3
54342	2014	9	1008.7	1.7	16.7	11.7	64	9	67	246.3	11.8	985.1	6	1003.9	30.7	7.4	40.4
54342	2014	10	1014.2	2.4	10.7	7.6	57	4	59	200.1	11.5	986.4	-5	1008.7	25.9	6.3	12.6
54342	2014	11	1016.1	2.2	1.9	3.9	55	4	67	194.3	13.4	990.7	-14.9	1013.3	15.6	7.4	22.3
54342	2014	12	1019.1	2	-10.3	1.8	62	5	65	183.8	13.1	989.7	-15.6	1013.5	4.8	7.7	4.1
54342	2015	1	1021.2	1.8	-10.1	2	66	8	56	164.4	11.2	994	-23.5	1020.3	3.1	7
54342	2015	2	1017.2	2.1	-5.7	2.7	64	6	61	183.1	15.4	983.7	-18.9	1016.3	10.1	10	1.4
54342	2015	3	1014.7	2.5	2.5	3.7	50	6	66	244.6	14.2	984.4	-8.5	1006.5	16.5	7.7	13.3
54342	2015	4	1008.9	2.8	11.9	5.9	45	5	61	243.4	16.9	980	-0.9	1001	27.9	7.5	12.4
54342	2015	5	1000.8	3.4	17.9	9.3	48	10	59	266.5	15.9	977.4	5.9	996.7	26.2	7.5	16.3
54342	2015	6	999.2	2	21.5	16.8	68	11	50	225	12.5	978.8	11.3	994.8	33.2	5.4	61.3
54342	2015	7	999.9	1.8	24.8	20.7	68	10	49	225.7	15.2	971.1	18.3	992.2	33.3	6	46.4
54342	2015	8	1001.5	1.6	23.9	22	75	12	48	205.1	11.7	977	15.1	993.1	34	6.1	56.2
54342	2015	9	1009.1	1.8	18.7	13.2	64	5	64	236.9	15.3	985	2.1	1002.1	29.4	7.5	16.6
54342	2015	10	1012.5	2.1	9.8	7.4	59	8	61	207.8	12.5	985.1	-3.9	1004.6	24.4	6.5	18.5
54342	2015	11	1021.9	2.4	-1.6	4	66	6	32	93.2	18.6	984.7	-11.4	1009.5	18.5	9.1	3.5
54342	2015	12	1020.5	1.8	-5.5	3	69	6	41	117.1	13.9	987.3	-21.6	1015	10.3	7	6.4
54342	2016	1	1022.5	1.85	-13.05	1.25	54.93	1			16.1	990	-21.9	1015.5	6.6	6.9	10.1
54342	2016	2	1018.5	2	-6.1	2.2	52.8	5		196	14.6	976.4	-20.3	1014.7	8.3	7.3	33.6
54342	2016	3	1014.3	2.6	3.9	3.7	46.5	3		258	14.3	977.1	-13.7	1013.8	15.5	6.3	3
54342	2016	4	1006.1	2.9	11.5	6	45.8	9			14.8	971.3	-4.5	1004.5	26.4	6.9	46.2
54342	2016	5	1002.4	3	17.9	9.8	51.7	8		246	12.8	976.7	6.3	997	31.2	7.3	24.1
54342	2016	6	999.5	2.1	22	16.9	66.2	13		196	17.3	973.4	11.3	991.3	31.6	7.4	24.7
54342	2016	7	1000.1	1.6	25.1	24.2	77.2	9		180	14.3	974.4	16.2	990.8	31.2	6.6	43.5
54342	2016	8	1001.2	1.9	24.4	23	75.8	7		211	17.4	979.3	7	997.7	36	10.5	33.5
54342	2016	9	1007.6	1.6	18.6	16.6	77.7	10		132	14.8	982.1	6.5	1001.3	28.9	6.5	19.7
54342	2016	10	1015.3	2	8.9	8.1	67.3	11		144	16.4	975	-2.1	1007.5	22.4	8	16.1
54342	2016	11	1018.3	2	-0.7	4	64.7	8		144	14.1	987.6	-16.5	1014.8	17.9	6.7	9.5
54342	2016	12	1020.4	1.78	-6.7	2.88	71.2	6		108	12.4	987.5	-27	1011.1	7.8	5.9	6.6
54342	2017	1	1021.41	1.81	-9.08	2.09	62.67	6		149.7	12.9	989.9	-27.5	1014	4.4	7	2.9
54342	2017	2	1018.6	2	-4.9	2.6	58.2	5		160.1	16	984.5	-21.5	1012.7	9.2	6.9	14.8
54342	2017	3	1014.4	2.1	2.8	3.4	46.9	2		204	23.4	976	-13.4	1016.1	13.4	9.6	11.8
54342	2017	4	1004.79	2.69	12.71	5.79	41.93	6		265.7	19.7	978	-3.6	1005.2	21	8	19.5
54342	2017	5	1003.58	2.82	18.7	10.19	49.47	8		292.8	20.5	974.6	5	998.1	30.4	9.7	28.1
54342	2017	6	1000.8	2	22.8	15.3	56.7	8		268.4	11.6	979.8	12	998.1	34.7	6.6	50.5
54342	2017	7	999	2.2	26.5	24.4	71.8	9		206.5	18.2	976.2	16.7	992.4	32.1	6.6	33
54342	2017	8	1000.9	1.4	23.5	23.7	80.7	15		170.4	12.7	976.7	14.8	996	31.2	6.6	104.3
54342	2017	9	1006.2	1.6	17.9	14.7	72.9	8		207.5	12.2	986.4	3.9	1001.9	30.1	6.9	26.2
54342	2017	10	1017.3	2	9.2	7.5	63	8		187.1	12.8	985.3	-5.8	1014.4	23.5	7.4	19.8
54342	2017	11	1016.6	2.5	0.2	3.4	48.1	5		167.2	14.5	979.9	-15	1013.5	17	7.6	22
54342	2017	12	1020.2	1.9	-8.3	1.7	50.6	1		184.9	13.6	975.9	-26	1013	8.7	6.9	11.3
54342	2018	1	1020.4	1.7	-12.7	1.4	54.6	6		186	9.7	993	-27.7	1019.6	2.8	5.2	0.5
54342	2018	2	1018.4	2.1	-8.7	1.5	43.4	2		203	11.5	990.3	-18.8	1010.7	10	5	1.6
54342	2018	3	1014.3	2.8	2.5	4	51.9	8		216.6	15.6	987.5	-11.5	1005.8	18.9	7.2	2.9
54342	2018	4	1007.7	3.4	12.2	6	42.7	8		212.4	17.2	975.4	-3.7	1006.4	23.5	7.4	15.6
54342	2018	5	1003.3	2.6	18.5	10.6	51.2	8		239.8	18.2	976.3	4.9	994.1	30.3	8.5	14.9
54342	2018	6	998.9	2.4	23.1	17.4	63.8	11		242.5	14	976.3	11.6	991.6	32	6.1	24.2
54342	2018	7	1000.5	1.9	26.9	25.5	72.8	8		205.3	13.6	975.7	17.4	990.3	33.4	7.3	43.7
54342	2018	8	1001.8	1.7	24.8	22.9	74.8	9		187.9	12.1	972.7	14.8	996.1	32.1	7	65.1
54342	2018	9	1007.2	1.5	16.9	13.6	71.8	7		214.2	11.2	983.8	3	1003.5	28.2	5.5	15.3
54342	2018	10	1013.2	1.7	8.8	7.1	64.5	4		233.5	13.4	979.9	-1.8	1006.3	22.5	7.1	12
54342	2018	11	1018.4	1.8	1.2	4.1	58.9	6		182.9	11.7	990.7	-14	1014.4	19.7	5.7	27.8
54342	2018	12	1023.6	1.8	-7.9	1.9	51.3	5		186.9	10.2	997.7	-19.8	1016	3.8	5.3	1.7
54342	2019	1	1021.5	1.8	-7.7	1.7	49.3	1		205.9	9.3	996.2	-22.9	1016.4	0.6	4.9	1.5
54342	2019	2	1019.9	1.7	-5.9	1.9	44.7	3		194.4	12	989.1	-25	1013	6.8	5.5	3.4
54342	2019	3	1010.1	2.5	4.2	3.6	43.7	5		232	13.4	981.4	-13.8	1007.9	17.3	6.2	18
54342	2019	4	1007.9	2.8	10.8	5.2	39.7	4		242	14.4	972.1	-4.9	1001.6	25.5	7.7	22.3
54342	2019	5	1001.9	3	19.4	9.2	43.7	5		267.1	13.1	974.8	5.6	997.7	30.9	7.9	22.7
54342	2019	6	999.7	2.1	21.7	16.8	66.5	10		201.2	14.1	975.2	10.2	995.9	30.7	6.3	29.6
54342	2019	7	997.8	1.9	25.9	24.2	73.3	13		179.1	13.7	971.6	15.9	992	31.9	6.3	33.5
54342	2019	8	1000.25	1.63	23.15	23.35	82.8	21		134.6	15.9	967.7	10.4	995.8	32.6	7.7	155.9
54342	2019	9	1009.8	2.2	19.1	16	73.3	7		233.4	12.6	982.4	8.5	1001.1	29.8	5.8	22.4
54342	2019	10	1014.2	2.7	10.4	7.9	62	3	54.75	211	12.6	986.4	-3.1	1005.6	24.3	6.1	26
54342	2019	11	1018.85	1.98	0.15	3.73	56.8	8		182.6	18.6	974.8	-11.2	1010.7	14.3	9.3	12.5
54342	2019	12	1020.5	1.7	-7.4	2.5	66.2	5		136.5	13.3	985.7	-25.7	1016.4	1.9	6.4	11.3
54342	2020	1	1021.1	1.6	-9.9	2.1	70.3	4		203.6	11.7	989.5	-26.1	1017.7	7.4	6	1.7
54342	2020	2	1019.6	2.2	-4.5	3.1	64.9	4		231.9	16.2	984.5	-23.4	1016.3	7.4	7.4	9.7
54342	2020	3	1011.5	2.4	3.9	4	51	6	83.2	275.8	15.8	974.7	-12.8	1011.1	11.8	7.7	15.1
54342	2020	4	1010.2	2.5	10.1	5	41.3	4	88.51	318.4	14.1	981.3	-3.1	1001	22.4	7.8	14.8
54342	2020	5									16.5	971.8	4.1	998.1	31.3	8.8	15.4
54342	2020	6	998.7	2.2	23.3	17.1	61.4	8	56.36	246.5	9.9	974.1	12.2	995	31.3	6.5	17.8
54342	2020	7	1000.2	1.9	25.2	21.2	67.9	9	50.29	236.4	10	966.5	16.8	989.4	33.6	6.4	73.6
54342	2020	8	999.8	1.9	24.5	24.7	80.8	14	30.9	142	14.9	974.5	10.1	991.1	32.2	9.2	74.5
54342	2020	9	1006.1	1.8	18	16	78.1	12	37.73	155.95	9.8	982.9	4.2	1001.7	27.3	6.5	20.4
54342	2020	10	1014.7	1.8	9.2	7.4	64.8	5	60.89	233.8	12.6	982.2	-2.2	1007.8	28.3	6.7	37.3
54342	2020	11	1019.3	2.3	2.1	4.4	58.8	4	53.82	178.2	11.1	981.9	-11.2	1007.2	16.8	7.6	12.2
54342	2020	12	1021.65	2	-8.43	1.83	54.58	0	69.43	203.9	9	982.1	-21.1	1012.4	8.5	6.7	2.9
54346	2005	1	1002.4	2	-12.2	1.8	70	5	66	195.5	11.2	986.5	-21.3	1013.2	5	7.5	3.2
54346	2005	2	1004.5	1.9	-11.2	1.8	65	7	69	206.5	11.3	983.1	-18.7	1014.7	14	6.3	2.2
54346	2005	3	998.2	2.3	-0.5	2.8	47	1	80	299.7	14.9	985.9	-12.6	1008.1	22.8	7.9	9.7
54346	2005	4	989.5	2.5	10.6	6.3	50	8	63	253.6	14.3	984.8	-3.3	1001.4	27	7.6	0.2
54346	2005	5	988.1	2.2	15.3	10.2	62	16	55	249.1	18	970.4	2	999	34	8.3	14.8
54346	2005	6	982.4	2	21.2	18.9	76	20	35	158.9	15.4	978.9	13.8	991.2	31.7	9.1	43.1
54346	2005	7	983.8	1.6	24.5	24.4	80	16	28	129.7	14.3	976.3	16.6	991.6	31.8	6.7	40.9
54346	2005	8	986.9	1.7	23.2	23	81	13	31	131.4	13.8	977.6	15.6	998.8	35.8	6.3	32.3
54346	2005	9	995	2	17.9	14.1	72	5	62	230.2	14.4	981	-0.1	1004.7	30.2	6.5	27.3
54346	2005	10	999	2.2	10.8	8.1	63	5	74	249.4	16.8	986.7	-4.4	1010.9	24.9	8.5	26.6
54346	2005	11	998.3	2.1	2.8	5.1	65	3	70	203.9	15.6	990	-8.5	1008.9	18	7.9	6
54346	2005	12	1004.9	1.9	-12.4	1.8	74	6	61	173.7	13.3	984.8	-23	1015.1	3.9	6.2	4.9
54346	2006	1	1005.3	1.7	-9.9	2.1	70	5	65	194.7	12	989.6	-21.3	1016.9	3.2	6	2.5
54346	2006	2	1004.2	2.4	-7.2	2.6	65	10	61	183.1	12.8	988.4	-20.3	1013.3	7.2	6.5	10.2
54346	2006	3	993.9	2.4	1.3	3.6	54	7	65	241.6	15.1	987.9	-11.9	1012.7	19	7.3	4.9
54346	2006	4	989.5	2.2	8.5	6	57	10	54	216.6	14.9	971.8	-5.3	1009	30.4	8.1	32.9
54346	2006	5	989.9	2.1	18.4	11.8	58	8	55	246.9	16.2	967.9	2.6	997.9	31.9	8.4	45
54346	2006	6	983.4	1.9	21.2	17.7	73	14	37	168	17.1	974.1	9	989.5	30.8	9.3	25.2
54346	2006	7	983.7	1.6	23.8	23.4	80	17	29	133.9	18.2	970	12.5	993.7	34.8	9.6	97
54346	2006	8	987.3	1.8	24.3	24	80	10	37	156.6	18	978	15.4	994.7	31.8	8.6	30.1
54346	2006	9	994.1	1.8	17.5	14.6	75	6	58	214.7	11.8	986.4	5.6	1008.4	29.1	6.2	17.9
54346	2006	10	997.3	1.9	11.9	9.9	71	8	56	191.4	15.7	979.4	-4.9	1010	24.2	7.6	42.9
54346	2006	11	998.5	1.9	0.9	4.5	65	6	59	173.7	13	990.6	-17.6	1018.2	18.5	5.7	19.2
54346	2006	12	1005	1.9	-6	2.8	68	7	60	170	14	988.9	-23.3	1015.1	6	5.9	9.6
54346	2007	1	1005.1	1.7	-8.4	2.6	77	8	55	164.7	12.1	994.9	-24.6	1017.1	3.3	5.5	1.5
54346	2007	2	998.4	2.1	-0.9	3.7	63	5	66	196.9	14.7	987.5	-20.3	1013.8	11.6	6.7	13.1
54346	2007	3	996.3	2.2	0.7	4.3	66	8	58	217.5	14.9	985.9	-10.7	1007.9	21.2	8.1	6.5
54346	2007	4	992.8	2.1	8.8	6.4	59	7	56	223.5	17.8	977.6	-2	1001.3	23.5	8.4	17
54346	2007	5	984.6	2	17	10.3	56	10	59	267.1	21.6	955.2	3.8	1000.3	29	8.2	58.6999
54346	2007	6	985.9	2.1	23.9	16.1	57	5	65	293.8	13.4	975.3	10.1	991.2	31.1	6.9	25.7999
54346	2007	7	982.8	1.5	23.9	22.5	77	14	36	165.6	14.6	978	16.3	993	34.5	6.4	43.7
54346	2007	8	986.1	1.6	23.6	23	81	9	47	197.5	12.4	966.2	10.7	993.7	34.6	6.3	39.6
54346	2007	9	992.6	1.5	18.5	15.6	76	5	61	225.6	15.5	968	2.9	1003.9	28	8.5	15.1
54346	2007	10	999	1.9	9.2	8.3	71	8	55	185.4	14.4	985.7	-7.5	1013	25	6.5	21
54346	2007	11	1002.4	1.9	0.2	4.3	64	7	65	191.2	14.5	983.2	-14.8	1014.2	14.3	6.6	3.7
54346	2007	12	1001.1	1.7	-6.6	2.9	76	11	49	139.2	15.5	988.7	-19.2	1011.2	8	6.9	4.3
54346	2008	1	1007.3	1.9	-11.8	1.6	61		81	240.9	15.4	992.7	-21.7	1014.5	7.4	6.5	12.6
54346	2008	2	1003.4	2.2	-7.4	1.9	53	5	76	236.4	14.9	982.8	-18	1013.4	8.3	6.4	7.3
54346	2008	3	995.6	2.1	4.2	4.7	59	10	51	188.4	13.3	987.7	-10.8	1005.4	16.8	6.3	0
54346	2008	4	991.6	2.2	12.2	7	52	6	58	232.8	14.4	972.2	-1.3	999.7	28.2	8.1	8
54346	2008	5	986.4	2.1	15.8	11.5	66	14	59	264.5	21.9	976.7	5.2	997.9	31.9	10.1	16
54346	2008	6	986.9	1.7	20.7	17.6	74	12	36	162.1	15.8	978.6	8.3	994	38.5	5.7	117.7
54346	2008	7	984.2	1.7	24.4	24.6	81	15	45	207.1	14	975.5	17.1	990.5	35.2	7.2	47.1
54346	2008	8	986.7	1.7	23.1	22.3	81	10	61	258.6	17.9	975.3	7.9	998.2	33	7.5	48.7
54346	2008	9	992.7	1.9	18.2	14.6	69	3	77	285.6	18.3	980.9	3.1	1000.3	30.3	10.3	31.1
54346	2008	10	996.5	1.9	11.8	8.8	63	4	69	233.4	15.3	989.3	-4.1	1011.1	23.3	7.3	20.2
54346	2008	11	1000.1	1.9	1.4	4.1	58	6	69	202.2	15	988.3	-15.2	1013.3	16	6.4	22.7
54346	2008	12	1001.1	2	-6.1	2.6	59	6	70	199.4	15	988.8	-19.9	1013.9	5.2	6.9	1.7
54346	2009	1	1003.5	1.8	-9.5	2.2	65	6	73	216.6	17.2	1007	-16.9	1036.6	2.6	11.4	1.4
54346	2009	2	998.8	1.9	-5.2	2.6	60	5	73	217.5	13.6	1009.9	-17.5	1037.1	4.4	8	6.4
54346	2009	3	997	2.1	1	3.5	52	8	72	269.7	15.8	1005.6	-12.1	1033.7	17	10.1
54346	2009	4	992.3	2	11.1	6.5	53	9	64	258	18.7	987.6	-0.9	1022.6	28.5	12.1	32.4
54346	2009	5	989.1	1.7	18.9	10.9	54	4	66	295.6	17.7	998.3	6.5	1016.6	26.3	10.9	87.8
54346	2009	6	981.3	1.8	20.8	16.9	70	16	58	261.2	18.1	992.8	14.7	1010.7	31	11.4	31.2
54346	2009	7	983.1	1.7	23.4	21	75	12	56	253.2	14.3	993.2	19.1	1015.3	32.8	8.4	46.2
54346	2009	8	987.7	1.7	23.7	19.9	69	7	68	287.1	20.4	999.1	15.7	1016.7	32.1	8.9	39.4
54346	2009	9	992.8	2	17.6	13.4	69	8	66	242.4	11.7	1006.8	9.9	1024.1	30.2	7.1	5.8
54346	2009	10	994.9	1.9	10.4	8	65	7	62	211	18.5	1011.1	-3.8	1036.8	22.9	10.2	20.3
54346	2009	11	1003.1	2.2	-2.1	3.6	63	5	62	181.8	14	1008.6	-5.1	1039.3	18.7	8.8	0.8
54346	2009	12	1001.8	1.8	-9.5	2.3	67	7	64	182.9	13.7	1012	-14.8	1040.2	4.3	7.5	1.3
54346	2010	1	1002.9	2	-11.6	1.8	64	8	66	196.4	15.2	1017.7	-19.5	1039.7	4.2	11.6	4.4
54346	2010	2	1001.2	2.1	-8	2.4	61	7	61	181.7	21.2	1006.3	-22.2	1048.8	9.2	14.6	5.1
54346	2010	3	998.7	2.3	-1.5	3.1	54	7	65	241.1	18	1003.8	-9.6	1029.7	13.7	13.3	3.5
54346	2010	4	994.6	2.4	6.2	5.1	56	16	47	189.2	19	990.1	-1.6	1023.5	20.8	14.3	10.4
54346	2010	5	987.2	2.3	16.1	11	62	17	50	225.1	15.9	1000	7.3	1026.4	29	10.8	23.7
54346	2010	6	988.1	1.8	22.4	17	66	12	62	279.4	13.8	988.5	15.4	1012.4	30	9.7	45.3
54346	2010	7	984.7	1.7	24.4	24.7	82	18	38	174.2	14.7	994.9	18.1	1014.6	30.2	10.9	47.8
54346	2010	8	988	1.5	23	22.8	83	14	46	196	15.1	1000.4	16.4	1014.5	30.7	10.9	39.2
54346	2010	9	993.1	1.6	17.7	16.6	80	10	53	194.6	16.8	1003.1	8.1	1022.3	28.8	9.7	8.5
54346	2010	10	998.8	1.8	8.9	8.2	69	5	65	220.9	20.1	1010.1	-1.1	1032.2	26.6	14.3	34.4
54346	2010	11	998	2.2	1.6	4.7	65	11	63	184	19.3	1003.5	-8	1036.6	20.5	13	6.4
54346	2010	12	995.9	1.9	-8.4	2.5	65	9	65	184.2	15.6	1015.8	-16.7	1037.6	7.1	11.3	0.2
54346	2011	1	1006.7	1.6	-15.5	1.2	65	5	79	233.5	17.5	1017.1	-13.7	1037.4	4	12.8	0.4
54346	2011	2	1001.3	1.9	-5	2.7	62	4	65	193.4	20.6	1007.9	-14.1	1032.6	9.3	14.6	2.2
54346	2011	3	998.7	2.2	0.9	2.9	45	2	82	304.5	23.5	1000.4	-12.7	1031.2	13.9	17.3	34
54346	2011	4	991.4	2.2	9.2	5.3	48	7	62	250.2	17	999	-0.4	1027.3	20.6	11.4	24.2
54346	2011	5	987.1	2.6	17.2	8.9	49	6	66	296.7	19.2	992.7	8.9	1016.7	27.4	13.5	10.8
54346	2011	6	984.2	1.9	20.6	17.4	74	12	50	225.3	15.2	996.7	16.5	1013	30.7	11.2	23.1
54346	2011	7	983.5	1.6	25	23.4	75	12	44	202.4	15.4	994.3	16.6	1010.5	30.7	10.8	53
54346	2011	8	986.9	1.6	23.8	22.4	78	14	47	198.5	15.7	992.2	18.4	1017	32	11.3	17
54346	2011	9	993.7	1.8	16.3	11.7	64	2	64	236.3	14.6	1005.9	11.2	1025.2	29.8	10.1	15.6
54346	2011	10	998.4	1.8	10.5	7.9	63	9	61	206.7	16.6	1006.9	-3.5	1031.7	23.1	12.7	11.5
54346	2011	11	1002.6	1.8	1.9	4.8	65	9	54	159.2	17.3	1012.3	-8.9	1037.5	15.1	10.9	31.8
54346	2011	12	1006.9	1.7	-9	1.8	57	3	76	216.9	13.6	1013	-13.4	1038.3	4.2	10.2	2
54346	2012	1	1005.9	1.6	-12.5	1.4	58	5	63	186.3	18.6	1016.1	-17.9	1045.4	2.7	13
54346	2012	2	1002	2.2	-8.1	1.7	47	4	76	234.6	17.1	1006.3	-14	1040.4	6.3	12.6	0.2
54346	2012	3	998.2	2.1	-0.3	3.2	54	8	64	236.5	16.2	1007.1	-5.7	1029.3	13.5	12.8	10.7
54346	2012	4	989.5	2.6	10.4	6.1	48	7	64	255.9	17.4	999.2	0.9	1023.2	22.9	12.3	11.4
54346	2012	5	988.5	2.1	17.9	9.5	50	7	80	359.8	18	997.1	8.1	1017.7	26.4	12.9	8.4
54346	2012	6	984.5	1.7	21.1	17.6	72	18	54	241.9	15.9	999.1	12.8	1015.6	29.2	10.2	59.3
54346	2012	7	983	1.7	24.3	23	77	17	52	235.9	14.5	990.4	19.1	1011.7	32.1	9.8	93.8
54346	2012	8	987.9	1.6	22.9	22.4	82	12	61	259.1	14.9	998.4	17.6	1013.4	30.4	10.2	37
54346	2012	9	992.8	1.7	17.4	14.9	77	10	67	249.9	15.6	1005.5	8.3	1024.7	28.1	10.8	25.5
54346	2012	10	996.5	1.8	9.6	7.7	66	9	76	257.6	18.9	1005.6	0.3	1026.3	22.7	13.9	29.3
54346	2012	11	997.2	1.9	-0.3	4.3	70	11	56	163	16.8	1007.3	-9.1	1033	16.1	12.1	2
54346	2012	12	1003.5	1.6	-11.7	1.8	65	8	60	170.9	16.9	1010.4	-16.6	1040.1	10.8	12.5	15
54346	2013	1	1004.4	1.6	-12	1.8	65	5	70	208.4	17.7	1010.8	-17.4	1041.1	5.2	12.5	1.6
54346	2013	2	1003.2	2.1	-7.9	2.1	57	9	72	214.5	18.4	998.5	-16.5	1038.9	9.2	13.6	18.1
54346	2013	3	996	2.4	-0.4	3.3	54	7	69	258.5	19.8	996.9	-7.8	1038.1	19.7	15.2	5.5
54346	2013	4	990.9	2.1	6.5	5	53	11	67	269.2	22	995.9	-1.2	1027.8	23.3	14.3	44
54346	2013	5	987.5	2.4	18.6	10.7	53	6	61	275.9	19.7	997.4	10.2	1016.9	28.1	12.5	28
54346	2013	6	985.8	2	21.8	16.2	64	10	52	235.2	25.1	993.3	15.4	1011.1	31.3	14.2	33.1
54346	2013	7	981	1.8	24.5	22.6	75	14	52	238.9	20.3	996.2	19.3	1010.2	31.1	12.5	24.1
54346	2013	8	984.2	2.1	24.1	22.2	74	11	56	238.7	15.1	1000.3	12.3	1018.6	32.8	9.6	58.3
54346	2013	9	993.8	2.1	17.5	14	71	9	72	264.9	16.3	1002.3	10.1	1021.9	26.9	11	10.4
54346	2013	10	999.4	2	9.9	8.4	69	8	65	222	19	996.5	-1.4	1029.4	21.4	12.4	15.3
54346	2013	11	997.5	2.1	1.6	4.8	66	10	66	192.6	20.9	1007.9	-13.3	1039.9	18.2	14.6	3.4
54346	2013	12	1000.9	1.8	-7.6	2.4	69	5	64	181.2	16.2	1011.2	-23.2	1036	4.9	11.7	4.2
54346	2014	1	1002.7	2.2	-7.7	2.1	57	5	73	217.4	21.1	1012.1	-24.2	1038.9	4.5	14.5	1.8
54346	2014	2	1005.1	2	-4.9	2.3	50	1	66	197.8	18.2	1003.9	-16.1	1037.2	8.8	12	4.3
54346	2014	3	997.1	2.1	3.7	4.2	51	6	70	261.7	18.7	998.4	-11.2	1040.1	13	11.7	8.7
54346	2014	4	994.3	2.2	13	5.5	38	1	71	286.7	17.7	1001.4	-1.1	1028.7	17.7	12.3	23
54346	2014	5	985.8	2.5	16.8	10.4	57	11	58	261.3	17.4	995.8	8	1020.1	27.8	12.2	30.8
54346	2014	6	984.6	1.8	21.2	17.7	72	18	42	187.9	16.6	999.6	13.9	1019.3	30.7	12.4	10
54346	2014	7	984.5	1.9	24.4	20.3	67	11	48	218.9	15.9	996.4	20.1	1011.9	32.8	11.4	97.7
54346	2014	8	987.5	1.8	23.7	19.1	67	14	66	280.9	16.2	997.2	16.6	1015.7	32	10.3	99.9
54346	2014	9	993.1	2	16.9	11.7	63	9	74	272.8	16.8	1006.3	8.1	1024	28.7	11.1	27.1
54346	2014	10	998.2	2.2	11.2	7.7	55	4	67	227.6	17	1008	-1.6	1039.2	23.7	11	43.8
54346	2014	11	999.6	2	2.9	4.2	56	5	71	206.8	23.2	1001.7	-7.9	1037.5	16	15.9	24.7
54346	2014	12	1002	2.1	-9.5	1.9	62	7	77	218	17.2	997.6	-18.4	1038.6	11.4	11.7	2.9
54346	2015	1	1003.8	1.9	-8.8	2.1	63	10	65	193.3	14.1	1016.6	-21.4	1044.4	0.8	9.1
54346	2015	2	1000.1	2.1	-5	2.6	59	6	71	212.9	18.4	1012.6	-16.1	1034.4	8.9	13.9	0.3
54346	2015	3	998.4	2.3	2.4	3.6	49	8	75	279.4	16.8	1008.9	-10.2	1029.1	16.5	11.2	1.2
54346	2015	4	993	2.3	11.4	5.8	46	7	68	273.9	20.8	996.3	-1.1	1030.2	17.7	13.1	15.6
54346	2015	5	985.6	2.8	17.6	8.6	45	7	67	302.1	18	999.4	8.4	1015.3	25.9	12.1	20.5
54346	2015	6	984.2	2.1	20.9	15.9	66	15	49	219.6	16.7	995.6	14.9	1011.9	29.4	10.8	42.5
54346	2015	7	984.9	1.9	24	19.9	68	14	55	251.8	16.6	995.1	20.2	1010.7	31.6	10	28.2
54346	2015	8	986.5	1.8	23.3	21.2	75	18	54	228.4	14.4	993.9	18.1	1016.6	31.5	10.1	162.4
54346	2015	9	993.6	1.8	18.4	13.9	67	5	79	290.8	14.7	1004.6	6.7	1024.9	27.5	9.9	28.1
54346	2015	10	996.6	2.1	9.9	7.5	59	8	78	264.2	16.4	1002.7	3.3	1029.6	21.1	11.3	13.4
54346	2015	11	1004.5	1.9	-1	4.4	71	9	40	118.4	17.6	1012.4	-8.3	1038.9	17.1	12.1	22.1
54346	2015	12	1003.4	2	-4.9	3.2	70	9	46	131.6	13.8	1020.7	-17.1	1041	5.5	9.7	0.7
54346	2016	1	1004.7	2	-12.7	1.5	60.3	3			14.6	1019.4	-19.7	1041.2	2.2	10.2	0.3
54346	2016	2	1001.5	2.1	-5.6	2.4	55.6	5		215	15.8	1011.8	-20	1038.6	7.1	10.8	5.8
54346	2016	3	998	2.5	4	3.8	46.1	3		269	18.6	1005.2	-9.7	1031.7	15.1	12.8	11.9
54346	2016	4	990.2	2.5	11.6	5.7	44	11			22	994.9	-0.8	1024	22.8	15.1	93
54346	2016	5	987.3	2.5	17.3	10	54	9		234	14.7	997.6	10.2	1019	27	10.2	19.6
54346	2016	6	984.6	2.2	21.6	15.7	62.9	13		188	16	995.8	13.7	1016.8	28.3	10.1	41.3
54346	2016	7	985	1.9	25.3	22.1	70.1	11		179	17.7	991.5	19.3	1012.1	30.9	10.5	58.6
54346	2016	8	986	2	23.8	21.9	74.5	9		222	16.6	993.7	13.6	1016.5	31.6	10	106.7
54346	2016	9	992.2	1.8	18.4	15.8	74.4	14		165	18.8	1004.9	9.1	1022	29.8	13.8	40.3
54346	2016	10	999	2	9.4	7.8	64	10		159	15.6	1009.5	-1.6	1028.3	23.3	10.1	32.4
54346	2016	11	1001.5	2.1	-0.1	4	61.4	6		154	16.9	997.6	-8.3	1035.1	16.6	12.2	44.5
54346	2016	12	1003.4	1.9	-5.88	2.93	67.98	8		143	17.4	1009.5	-19.5	1041.2	4	12	15.2
54346	2017	1	1004.17	2	-8.94	2	60.51	7		181.8	16	1013.8	-22.8	1042.7	4.8	9.9	1.8
54346	2017	2	1001.7	2.1	-5.3	2.5	57	4		185.7	20.2	1006.9	-19.2	1041.7	4.8	14.2	5.9
54346	2017	3	997.78	2.08	2.7	3.23	45.18	0		235.8	20.1	994.7	-10.1	1036.1	14.5	13.5	17.9
54346	2017	4	989.13	2.25	12.16	5.68	42.33	4		280	17.7	1001.3	-2.7	1024.9	22.9	12.1	17.4
54346	2017	5	988.4	2.31	17.92	9.9	50.23	12		309.7	23.7	991.3	8.6	1018.6	28.6	12.1	2
54346	2017	6	985.7	2.1	22	14.2	55.7	9		260.9	12.9	995.5	14.7	1016	30.2	10.2	29
54346	2017	7	984.2	2.3	26.4	22	65.3	9		260.7	11.9	987.6	20	1010.1	31.5	9.7	76.2
54346	2017	8	985.9	1.9	23.3	21.7	75.3	15		217.5	16	994.9	13.9	1011.4	33.2	13.1	16.9
54346	2017	9	990.9	2.3	18.2	13.9	67.8	9		260.6	17.3	1003.2	7.3	1023	28.7	12.5	71.6
54346	2017	10	1001	2	9.2	7.5	62.6	6		226.1	14.8	1004.2	-0.5	1031.5	23.1	12.6	28.5
54346	2017	11	1000	2.5	0.1	3.6	51.1	6		204.9	17	1007.3	-7	1031.2	15.5	11.5	12.6
54346	2017	12	1002.9	2	-7.8	1.9	54.4	3		204.9	14.5	1005.9	-14	1036.4	9.8	10.3	1.8
54346	2018	1	1002.8	2	-12.1	1.5	56.5	4		225.4	17.9	1008.3	-15.6	1038.7	6	12.2	0.8
54346	2018	2	1001	2.2	-8.2	1.7	47.2	2		222.5	17.2	1006.7	-16	1038.9	10.3	12.2	3.3
54346	2018	3	997.7	2.8	2.7	4	52.5	7		266.7	16.7	1007.3	-8	1032.5	19.5	12.1	6.6
54346	2018	4	991.9	2.7	11.4	6.4	48	8		244	18.8	1006.9	0.7	1023.9	24.1	12	2
54346	2018	5	987.8	2.5	17.8	10.9	54.6	10		295.8	17.8	990.7	6.3	1021.6	33.2	12.5	23.8
54346	2018	6	984	2.4	22.3	16.7	64.5	11		276.7	19.6	999.5	16	1012.2	29.6	12.7	58.3
54346	2018	7	985.7	2.3	26.6	25.4	73.3	13		214.9	14.6	996.8	18.9	1011.8	32.5	8.3	65
54346	2018	8	986.5	1.8	24.7	23.8	79	13		201.5	12.4	998.4	18.5	1017.9	32	8.5	4.7
54346	2018	9	991.8	2	16.9	14.1	74.9	10		249.9	17.7	1002.6	1.9	1027.5	27.9	12.1	10.1
54346	2018	10	997.2	2.1	9.1	7.3	64.1	6		247.8	19.3	1008.8	-2.7	1033.9	22.1	13.4	29.1
54346	2018	11	1001.8	1.9	2	4.3	59.8	5		203.5	18.4	1012.4	-6	1032.4	16	14.1	9.5
54346	2018	12	1006.4	2.1	-7.6	2.1	54.2	4		214.3	18	1007.5	-16.4	1037.8	4.5	13.3	1.3
54346	2019	1	1004.3	2	-7.4	1.7	49.5	0		244.9	18	1011.9	-15.8	1040.3	4.4	12.6	3.1
54346	2019	2	1002.7	2.1	-5.4	2.1	48.5	4		204.7	19.4	1011	-17.1	1036.8	6.2	13.9	10.5
54346	2019	3	993.78	2.33	4	3.68	46.48	7		242.1	19.1	1009.6	-9.9	1035.1	16.6	13.3	1.7
54346	2019	4	992.1	2.6	10.1	5.2	42.6	6		246.5	20.5	993.4	-2.2	1033.2	24.1	13.1	25.5
54346	2019	5	986.9	2.9	18.6	9.1	45.2	6		289.5	18	990.9	4.8	1019.6	26.5	10.9	27.2
54346	2019	6	984.65	2.33	21.48	16.88	67.73	12		205.1	15.6	995	15.4	1011.2	28.6	9.4	17.2
54346	2019	7	983.1	2.2	25.8	23.6	71.7	10		209.1	14.8	991.5	15.4	1014.3	34	11	57.6
54346	2019	8	985.2	1.9	23.1	23.3	82.5	21		134.9	20.7	997.5	17.6	1014.8	30.9	11.8	50.6
54346	2019	9	994.6	1.95	18.9	16.4	75.58	6		234.1	15	1006.8	8.4	1030.2	29.4	10.4	36.5
54346	2019	10	998.3	2.1	10.8	8.5	65.5	7	57.5	221.5	23.7	1002	-1.7	1032.6	23.9	15.2	26.3
54346	2019	11	1002.1	2.1	0.9	4.1	59	10		187.2	19.9	1013.3	-16.9	1042.1	17.6	13	9
54346	2019	12	1003.5	2.2	-6.1	2.8	67.1	7		208.6	17.9	1012.7	-17.1	1040.2	7.7	12.1	5.2
54346	2020	1	1003.7	1.9	-7.6	2.4	68.6	4		227	15	1018.7	-22.1	1043.2	5.7	9.2	0.7
54346	2020	2	1002.6	2.2	-3.8	3.3	65.8	10		227.3	20.3	1011	-14.7	1038.3	10.4	13.2	5.6
54346	2020	3	995.3	2.4	3.6	4.2	53.9	5	67.77	225.05	15.9	1007.8	-7.3	1032.8	18.1	10.2	0.4
54346	2020	4	994.2	2.5	9.6	5	42.4	3	66.04	237.6	18.2	998.2	1.3	1023.8	23	11.4	10.5
54346	2020	5									31.2	982.3	8.1	1022.4	26.5	19.4	65.9999
54346	2020	6	983.5	2.3	22.7	16	59.2	6	54.95	239.7	14.2	996.2	13	1012.6	29.4	9.3	41.9
54346	2020	7	985	2	24.7	20.7	68.1	6	44.2	207.1	12.9	998.4	17.9	1013.7	32.3	8.8	32.9999
54346	2020	8	984.5	2	24.6	24	78.5	18	30.09	137.9	19.7	990.9	13.7	1014.9	33	11.1	59.1
54346	2020	9	990.4	2.2	17.9	15.5	76.2	12	37.41	154.4	16	991.6	5.5	1026.7	27.1	12.3	23.2
54346	2020	10	998.7	2.1	9.5	7.2	61.6	4	62.53	240	18.1	1007.6	-4.6	1037.1	25	12.6	4.4
54346	2020	11	1002.6	2.2	2.5	4.7	59.5	3	53.14	176.2	19.5	1004.8	-11.8	1037.6	14.8	12.1	10.2
54346	2020	12	1004.13	2.05	-7.98	1.88	54.05	0	65.75	193.8	17	1009.9	-13.5	1036.1	9.2	11.1	2.6
54471	2005	1	1024.4	2.8	-8	2.2	63	2	69	207.9	15.2	1014.5	-16.7	1038.1	5.1	10.4	4
54471	2005	2	1026.7	2.8	-7.8	2	55	3	61	182.3	16.4	1005.1	-13.3	1037.7	9	11.2	7.6
54471	2005	3	1019.5	3.9	1.8	3.1	44	0	73	273	15.9	1011.2	-10.2	1027.6	14.7	10.4	0
54471	2005	4	1009.7	3.9	11.9	7.4	53	8	61	242.7	19.7	994.6	1.4	1022.1	25.4	13.3	1.3
54471	2005	5	1007.8	3.4	16.7	11.2	60	10	58	260.3	20	998	8.1	1018.7	29.3	13.8	8.2
54471	2005	6	1001.2	3.1	22.6	19.5	72	17	49	218.7	15.9	999.4	10.5	1014.5	33.2	11.8	10.8
54471	2005	7	1005.4	2.9	26	24.5	73	8	54	245	24.2	996	18.6	1011.8	33.6	16.2	54.6
54471	2005	8	1008.8	2.9	24.7	24.2	77	11	46	193.6	17.4	995.3	11.5	1020.4	32.9	11.1	81.6
54471	2005	9	1017.4	2.3	20.4	15.6	67	4	66	243.5	19.5	1002.5	8.1	1021.5	28.4	11	20.7
54471	2005	10	1022	2.9	12.7	9.8	65	6	71	242.7	16.8	1010.5	-1.9	1034	23	11.9	35.7
54471	2005	11	1022.2	1.8	5	5.7	61	2	71	207.5	17.9	1011	-12.2	1038.2	17.4	11.7	8.8
54471	2005	12	1030.6	1.7	-8.5	1.9	58	5	64	183.3	16.5	1011	-15.1	1039.1	5.8	12.2	0
54471	2006	1	1028.6	3	-7.9	2.5	70	2	55	163.4	15.6	1009.1	-17.5	1036.1	1.9	10.3	1.5
54471	2006	2	1027.4	3.9	-5.4	3.1	67	4	57	170.4	13.6	1004.3	-16.2	1036	6.6	9.2	8.5
54471	2006	3	1016.5	4.1	2.2	4.5	63	3	63	233.8	18.4	1007.8	-9.8	1031.7	14.4	12	0.1
54471	2006	4	1011.4	4.2	8.4	7.4	68	10	52	207	19	993.8	0.3	1021.5	22.4	10.6	28.3
54471	2006	5	1010.7	3.8	17.9	13.3	66	6	60	270.5	18.2	994.5	5.1	1019.3	25.1	11	75.4
54471	2006	6	1003.7	3.6	22.2	19.7	74	7	51	229.7	13.6	991.6	13.6	1013.1	26.6	8.9	61.5
54471	2006	7	1004.2	3.4	24.6	25.1	81	14	43	195.5	12.2	993.7	17.4	1013.9	32.3	6.8	102
54471	2006	8	1007.6	3.3	25	25.4	80	7	45	188.4	13	995.2	16	1013.6	31.5	8.2	103.6
54471	2006	9	1015.1	3.2	20	16.7	72	4	65	239.9	15.5	1003.8	10.6	1022.2	28.5	7.9	72.4
54471	2006	10	1018.9	4	13.9	11.7	69	7	56	189.8	17.4	1009.6	-2	1028.7	24.6	10.7	6.1
54471	2006	11	1021.3	3.8	3.3	5.3	62	3	62	181.2	14.6	1006.5	-5.8	1034.9	19.3	9.6	7.4
54471	2006	12	1028.5	3.2	-3.7	3.3	66	2	51	147.7	15.4	1012.9	-17.4	1034.1	2.7	10.6	17.4
54471	2007	1	1028.6	2.3	-5.5	2.9	69	3	58	173.3	14.8	1015.9	-16	1034.3	2.8	9.7	6.1
54471	2007	2	1021.1	3.4	0.6	4.2	63	2	57	170.2	18.5	1006.6	-20.7	1044.3	6.3	11.9	7
54471	2007	3	1019.1	3.6	2.2	5.1	69	7	53	196.6	16.4	1003.9	-10.1	1027.7	10.8	11.1	8.9
54471	2007	4	1014.9	4.2	10.3	7.8	62	6	59	237.8	20.4	994.2	-1.7	1023.6	24.3	13.1	14.7
54471	2007	5	1005.7	4	17.8	12.7	64	12	61	274	18.5	997.9	6.7	1024.2	27.8	12	22.3
54471	2007	6	1006.6	4.1	23.3	19.3	68	3	60	270.2	12.6	989	13	1015.1	30.8	7.6	97.2
54471	2007	7	1002.9	3.3	24.8	24.3	78	10	45	202.7	13.7	996.4	14.4	1014.1	29.1	8.9	170.6
54471	2007	8	1006.6	3.2	24.9	24.5	79	6	51	217.1	14.1	999.4	18.6	1015.7	31	7.8	102.1
54471	2007	9	1013.4	2.8	20.9	17.2	70	6	65	238.8	11.9	1004.4	6.1	1022.8	29.7	7.9	19.1
54471	2007	10	1020.7	3.1	12	10.2	69	7	51	174.2	18.7	1008.7	1.9	1027.4	26.7	10.9	9.5
54471	2007	11	1025.1	3.7	2.8	5.2	64	4	59	172.5	14.2	1003.9	-7	1032.5	17.5	9	3.6
54471	2007	12	1024.4	2.7	-3.8	3.3	70	5	55	156.8	17.1	1014.1	-15.4	1035.2	7.5	10.8	3.1
54471	2008	1	1031.2	3.3	-8.6	1.9	55		72	214.8	17.9	1012.1	-15.3	1033.2	2.9	10.8	7.8
54471	2008	2	1027.2	3.2	-4.7	2.5	55	1	71	221.9	13.4	1008	-12.8	1030.4	10.7	9.1	14.2
54471	2008	3	1018.4	3.9	4.6	5.5	65	3	54	199.9	21.9	994.3	-10.8	1028.7	14.6	14.4	92.2
54471	2008	4	1013.5	4.5	11.6	8.7	65	6	54	215.9	13.9	1003.1	-0.6	1025.2	19.1	9.6	24.3
54471	2008	5	1007.4	4	16.7	13.2	71	11	44	197.3	18.8	993.9	6	1014.8	27.8	13.1	65.6
54471	2008	6	1007.3	3	20.8	19.8	81	13	35	158.4	15.6	995.8	13.4	1013.6	31.6	10	29.4
54471	2008	7	1004.3	3	24.8	26.9	86	11	41	184.4	12.5	994.4	17.3	1010.1	32	8.7	25
54471	2008	8	1007	3	24.2	24.8	82	7	56	235.3	20	990.3	17.6	1014.8	31.4	10.9	110.4
54471	2008	9	1013.5	3.3	20.2	17.3	71	4	62	228.5	16.6	1003.8	9.4	1023.5	29	10.5	54.8
54471	2008	10	1018.1	3.4	13.4	11.4	71	6	62	210.2	16.2	1006.8	-0.8	1028	25.7	10.1	41.5
54471	2008	11	1022.8	3.9	3.4	5.5	63	4	71	210.4	14.8	1012.8	-11.6	1032.6	13.9	9.4	12.2
54471	2008	12	1024.3	4.3	-3.5	3	57	2	61	174.6	13.1	1010.6	-12.3	1035.2	5.6	8.7	7.2
54471	2009	1	1027.2	3.4	-6.7	2.2	55	1	69	205.2	15.6	1015.4	-16.9	1041.5	3.5	10.1	0.5
54471	2009	2	1022.1	3.5	-4	2.9	60	4	60	181.6	16.1	1004.1	-16.5	1037.2	8.2	10.9	0.3
54471	2009	3	1019.7	4.4	2.5	4.2	56	4	67	250	15.1	1005.1	-5.4	1028.2	16.8	11	14.4
54471	2009	4	1014.5	4.4	11.1	8.3	64	6	57	228.7	17.9	999.2	0.7	1021.4	24.6	10.1	16.5
54471	2009	5	1010.3	4.1	18.1	13.3	65	4	60	269.9	11.7	999.2	6.9	1018.1	23	7.9	15.9
54471	2009	6	1001.8	3.7	22.2	18.5	70	13	56	249.9	10.5	998.4	12.6	1015	29.2	5.9	60.1
54471	2009	7	1003.5	3.5	24.5	24	79	11	47	214.1	13.7	994.2	19	1014.3	31.7	8.8	83.7
54471	2009	8	1008.1	3.3	25.2	24.4	76	6	65	273.2	15.6	993.5	15.9	1013.8	31.6	9.1	89.8
54471	2009	9	1013.8	3.7	19.3	17	76	6	53	197.1	16.8	1005	4.1	1022.6	30	9.5	13.6
54471	2009	10	1016.6	3.7	12.4	9.8	67	6	60	203.7	17.4	1003.7	-0.2	1024.4	24.7	10.3	8.9
54471	2009	11	1026.2	4.9	-0.8	4.3	67	4	57	168.3	14.9	1008.6	-13	1028.9	14.9	10.4	1.4
54471	2009	12	1025.2	3.4	-7.1	2.8	68	4	61	175.8	16.3	1011.3	-18.1	1034.3	10.7	10.6	6.8
54471	2010	1	1026.8	3.8	-9.8	2.4	70	6	62	184.9	15	1009.7	-18.4	1035.6	8.3	10.1	5.9
54471	2010	2	1024.4	3.9	-5.7	2.9	65	4	55	164.8	18.5	990.2	-13.5	1035.1	10.7	11.6	32
54471	2010	3	1021.9	4.6	-0.2	3.7	59	4	60	224	17.4	1000.6	-7.9	1034.2	14.2	11.9	4.3
54471	2010	4	1016.9	4.6	7.2	6.5	65	11	46	185.9	14.9	991.7	-1.8	1025.2	21.4	9.4	65.3
54471	2010	5	1008.2	4.2	16	13.4	75	11	42	190.6	15.6	998.5	7	1021.2	30.3	10.3	31.4
54471	2010	6	1008.9	2.8	21.8	19.7	77	8	53	237.9	15.6	993.9	10	1013.7	26.6	9.8	56
54471	2010	7	1004.8	3.4	25.5	26.8	82	12	22	100.9	13.5	992.7	17.6	1012.7	30.1	7.5	82.1
54471	2010	8	1008.2	2.8	24.1	24.7	83	11	41	173.4	17.1	997.5	11.3	1017.6	35.5	10.6	37.4
54471	2010	9	1014	3.4	19.4	18.2	78	7	50	185.8	12.9	1002.7	9.8	1021.2	27.5	8.1	14.5
54471	2010	10	1020.7	4	10.9	9.7	69	6	64	218.2	18.5	994.9	0.4	1024.7	22.6	10.8	29.3
54471	2010	11	1020.3	4.2	4.5	5.8	64	6	61	178.6	16.9	1011.3	-10.9	1035.2	20.5	11.2	15.3
54471	2010	12	1019	4	-5.2	2.9	61	5	56	161.9	15.1	1006.1	-19.5	1033.4	8.1	9.1	15.2
54471	2011	1	1030.7	2.7	-10.6	1.6	57	0	76	227	17	1011.5	-19.2	1035.1	2.7	10.8	3
54471	2011	2	1024.4	3.7	-3.7	3.1	63	1	61	181.3	17.9	1005.6	-17.1	1032.4	10.3	12.1	10.5
54471	2011	3	1021.8	4.1	2.5	3.8	52	1	78	289.1	20.8	992.8	-7.1	1034.7	11.4	14	33.9
54471	2011	4	1013.7	5	9.8	6.9	57	6	59	234.8	17.4	998.1	-2.4	1026.9	20.3	10.5	14.3
54471	2011	5	1008.4	4.7	17.3	11.7	61	5	66	296.9	18	991.7	5.4	1019.5	27.7	10.5	28.9
54471	2011	6	1004.5	3.6	21.7	19.4	76	12	46	206.7	11	1000.1	11.6	1019.4	32.2	7.2	13.4
54471	2011	7	1003.5	2.8	25.2	25.3	79	11	41	188	13	994.5	19.4	1013.8	30.8	7.9	53.6
54471	2011	8	1007.3	2.7	25.1	26.2	83	11	45	191.9	15.2	997.1	16.9	1016.3	30.4	8.3	64.2
54471	2011	9	1014.8	3.7	18.6	14.2	66	3	66	243.1	15.3	1005.8	6	1022.6	32	9.6	42.5
54471	2011	10	1020.1	3.7	13.4	10.8	69	8	62	210.1	18.8	1003.5	-3.5	1034.2	22.4	12.1	26.8
54471	2011	11	1025.1	4	3.5	5.6	66	6	55	162.6	19.4	1003.1	-13	1034.9	16	12.4	13
54471	2011	12	1030.5	2.8	-6.1	2.3	56	1	74	211.5	18.2	996.7	-19.3	1034.8	10	12.3	11.1
54471	2012	1	1029.7	2.9	-9.7	1.7	54	1	60	178.3	16.3	1014.3	-20.3	1041.3	-1.3	11.2	0.1
54471	2012	2	1025.8	3.6	-5.7	2.3	51	2	71	220.9	15.4	1009.9	-13.2	1031.6	10.4	10.3	5
54471	2012	3	1021.5	4.2	0.9	3.9	59	7	61	228	17.8	1011.5	-8.9	1028.1	14.2	9.9	1.9
54471	2012	4	1011.4	4.3	11	7.9	59	5	58	232.1	17.1	997.3	-0.7	1027	19.9	11.2	12.9
54471	2012	5	1009.7	3.2	18.6	12.3	59	3	67	301.3	15.9	994.9	6.3	1015.7	27.2	9.1	56.4
54471	2012	6	1005	3.2	21.6	20.2	78	16	41	182.2	12.8	994.8	11.6	1011.7	29.6	7.9	50
54471	2012	7	1003.3	3.1	25.1	25.9	82	12	42	191.3	13.5	994.6	18.3	1011.5	33.8	7.1	41.9
54471	2012	8	1008.5	2.9	23.7	24.5	83	12	53	223	12.7	988.9	17.8	1016.2	32.7	7.6	93.4
54471	2012	9	1014	3.1	19.4	17.2	76	9	57	210	17.3	1003.9	6.2	1022.4	28.8	10.3	63.8
54471	2012	10	1018.1	3.2	12.3	9.5	65	7	67	229.6	14.8	1001.8	-0.9	1027.7	23.4	9.9	14
54471	2012	11	1019.8	3.4	2.2	4.8	64	7	61	179.8	16.7	1006.9	-9.7	1031.5	18.6	10.5	42.7
54471	2012	12	1027.2	3.2	-8.6	2.3	62	5	60	172.6	14.9	1017.5	-15.9	1037.8	6.5	9.2	2.2
54471	2013	1	1028.1	2.9	-10.2	2.2	68	6	53	159.9	14.1	1017.6	-18.9	1037	4.5	9.9	7.6
54471	2013	2	1026.6	3.6	-5.4	2.8	62	5	59	176.4	15.9	1011.1	-20.4	1034.9	8.1	10.5	3.6
54471	2013	3	1018.8	4.4	1	3.9	57	3	61	226.1	15.8	1003.1	-9.6	1029	12.3	9.9	17.4
54471	2013	4	1013.4	4.6	7.4	6.3	62	9	65	259.7	15.8	996.3	-3.2	1023.3	23.6	10	28.2
54471	2013	5	1008.8	4.2	17.9	13	65	2	64	287.9	15.3	997.4	7	1018.7	28.6	9.9	19.7
54471	2013	6	1006.5	3.2	21.8	19.1	74	9	49	221.8	13.5	996.8	10.5	1016.9	29.9	7.8	55.6
54471	2013	7	1001.4	2.9	25.2	25.6	81	11	51	229.8	14.6	989.4	17.2	1011.9	31.3	7.8	106.9
54471	2013	8	1004.5	3.7	25.5	25.6	77	10	40	169.4	18	982.8	13.3	1015.7	32.4	10.5	73
54471	2013	9	1014.7	3.1	19.7	16.1	70	7	58	212.5	12.6	999.1	7.9	1020.7	27.8	8	61.1
54471	2013	10	1021.3	3.4	11.6	10	72	11	53	181.7	15.6	1004.5	-1.4	1026.1	22.6	9.3	37.8
54471	2013	11	1020.4	3.7	4.3	5.8	63	4	62	183.5	15.1	999.4	-8.8	1030.2	13.5	9.8	24.4
54471	2013	12	1024.3	3.3	-4.3	3	65	4	61	175.4	15.7	1006.1	-21.8	1039.1	3.6	10	13
54471	2014	1	1025.9	3.8	-5.1	2.6	58	2	59	177.6	13.8	1014.3	-23.2	1040.3	5.9	9.2	2.6
54471	2014	2	1028.5	3.9	-3.7	2.6	51	1	51	153.1	16.1	1008.8	-18.6	1037.1	5.7	10.7	9
54471	2014	3	1019.7	3.6	4.4	5.1	59	3	64	237.6	20.7	998.3	-10.8	1031.9	13.5	13	19.4
54471	2014	4	1016.3	4.4	12.8	7.8	53	1	64	256.9	17.9	1000.8	-2.7	1022.8	18.5	11.3	26.8
54471	2014	5	1007.1	3.8	17.3	12.6	65	11	51	228.9	14.6	994.7	5.6	1019.9	28	8.9	21.5
54471	2014	6	1005.4	3	22.3	19.8	74	11	47	213.3	8.8	992.4	10.5	1017	33	6.7	32.6
54471	2014	7	1004.8	3.1	25.5	23.3	72	3	49	223	19	986.3	18.5	1009.7	32.5	11.1	159.6
54471	2014	8	1008	2.9	25	22.7	72	5	63	266.1	16	993	12	1010.3	31.7	8.9	140.5
54471	2014	9	1014.2	3	19	14.8	67	6	66	241.9	10.1	1005	6.8	1021.6	28.3	7.4	18.9
54471	2014	10	1020	4.3	12.7	9.4	60	3	57	192.3	11.6	1003.8	0.9	1029.1	26.5	9.3	46.6
54471	2014	11	1022.2	3.8	4.9	5.6	62	4	60	175.7	18	996.6	-9.6	1026.6	17.4	11	19.1
54471	2014	12	1025.6	3.4	-5.4	2.5	57	3	68	193.7	15.6	1003.9	-14.3	1033.6	7.1	10.1	1.8
54471	2015	1	1027.4	3.4	-6.1	2.6	64	6	63	187	15.9	1008.4	-16.3	1035.1	4.8	10.4	1.6
54471	2015	2	1023.5	3.5	-2.8	3.2	62	6	61	184.2	15.8	1006.7	-16.5	1034.3	11.4	10.2	3
54471	2015	3	1021.1	4.3	3.6	4.4	54	3	69	256.7	17.3	1006.6	-10.5	1030.6	21.9	11.1	10.2
54471	2015	4	1015	4.7	10.9	7.8	59	5	60	240.6	16.9	1006.4	-2.1	1023.3	25	10	12.9
54471	2015	5	1007.2	4.6	17.2	11.3	58	6	69	307.4	16.4	991.4	2.7	1020.2	29	9.7	44.7
54471	2015	6	1004.8	3.4	22	18.3	70	12	58	259.8	11.9	999.1	13.8	1011.5	29.9	5.9	33.4
54471	2015	7	1005.5	3	25	23.3	74	10	54	245.6	21.4	993.2	16.8	1011	34.3	12.1	82.9
54471	2015	8	1007.1	3	25	25.1	79	11	62	261.4	16.5	995.3	16.8	1017.1	34.8	9.6	77.7
54471	2015	9	1014.7	3.2	19.9	16.3	70	5	65	239.5	17.9	1002	5.4	1021.4	28.1	11.4	34.5
54471	2015	10	1018.5	3.6	12.2	9.2	60	4	68	230.4	17.5	1005.7	0.8	1029.1	23.9	11.2	15.2
54471	2015	11	1027.5	4.9	-0.4	4.6	67	7	40	117.6	17.7	1009.2	-8.6	1030.2	19.4	10.1	6
54471	2015	12	1026.6	3.3	-2.8	3.5	66	5	52	148.6	15.3	1008.6	-17.7	1037.4	2.8	9.6	1.4
54471	2016	1	1028.8	3.3	-9.5	1.7	52	2			17.5	1012.3	-14	1036.8	4.6	11.6	6.2
54471	2016	2	1025	3.2	-3.6	2.8	57.3	1		206	16.5	1010.4	-17.9	1034.7	6.4	10.3	18.3
54471	2016	3	1020.6	3.8	4.6	4.6	54	1		268	19.1	1008.9	-10.2	1033.5	17.8	11.6	4
54471	2016	4	1012.1	4.2	12.3	7.25	51.5	9			16.4	990.6	-2.9	1028.7	25.7	11.2	56.5
54471	2016	5	1008.8	4.4	17.7	11.7	59.3	11		260	16.5	987.3	6.1	1017.9	26.7	8.5	31.2
54471	2016	6	1005.3	3.2	22.2	19	71.1	10		241	16.2	994.1	9.2	1011	28.7	9.2	63.1
54471	2016	7	1005.5	2.9	25.3	25.4	78.9	9		196	13.6	985.5	13.4	1014.2	32.2	7.4	76.7
54471	2016	8	1006.8	3.3	25.1	24.5	76.1	5		235	18.3	998	13.7	1015	31.7	8.4	65.2
54471	2016	9	1013	2.9	20	18.3	76.5	8		159	11	1004.7	7.8	1027.8	29	6.8	27.6
54471	2016	10	1020.8	4.2	11.2	9.1	63.3	7		171	19.2	996.5	-3.8	1031.7	22.7	11.1	77.5
54471	2016	11	1024.1	3.8	1.5	4.8	64.6	6		131	16	1012.5	-11.1	1034	16.8	9.2	48.6
54471	2016	12	1026.5	3.9	-2.8	3.6	65.4	4		124	16	1009.6	-15.8	1036	7.1	11.1	11.9
54471	2017	1	1027.64	3.08	-6.18	2.53	60.22	6		159.4	15.5	1015.1	-19.7	1036.3	5.4	9	1.3
54471	2017	2	1024.9	3.2	-2.5	3	55.4	2		178.1	16.7	1005.8	-14.5	1035.3	6	9.8	19.7
54471	2017	3	1020.6	3.5	3.6	4.3	53	0		216.7	17.8	1010	-10.1	1029.2	16.4	9.5	12
54471	2017	4	1011.04	4.28	12.64	7.4	51.56	2		268.7	16.3	996.3	0.6	1022.3	24.3	9.2	7
54471	2017	5	1009.77	4.41	18.34	11.89	56.65	7		318.9	19.9	976.1	5.5	1022.3	31.2	11.7	100.2
54471	2017	6	1006.6	3.4	22.6	17.3	63.4	8		253.4	11.5	995.4	12	1011.4	29.6	6.8	24.2
54471	2017	7	1004.5	3	26.3	26.2	76.7	7		225.2	13.9	998.9	18	1014.1	33.7	6.8	70.3
54471	2017	8	1006.3	2.6	25.2	25.2	77.6	13		236	14.9	984.5	14	1011.9	34.1	9	79.8
54471	2017	9	1011.8	3.1	20.7	17.7	71.2	5		215.1	15.6	989.4	9.7	1021.8	27.6	10.3	12.3
54471	2017	10	1023	3.6	11.6	9.1	63.1	6		188.4	15.7	1007.6	-3.1	1032.7	25.7	9.3	13.5
54471	2017	11	1023	3.8	2.6	4.5	52.1	2		198	14.3	1005.8	-11	1035	16.8	9.3	10.9
54471	2017	12	1026.6	3.1	-5	2.4	52.4	0		193.3	15.9	1009.7	-14.2	1032.6	8.3	9.2	6.4
54471	2018	1	1026.8	3	-8.9	1.8	51.2	1		205.6	16.8	1012.6	-15.2	1036	7.1	9.8	7.2
54471	2018	2	1024.7	3	-6.1	2.1	50.2	1		201.2	17.1	1004.2	-14.2	1034.4	6.9	11.1	10.9
54471	2018	3	1020.3	4.8	3.2	4.6	56.1	6		225.2	16.4	1007.8	-8.3	1027.1	16	9.8	0.4
54471	2018	4	1014	4.8	11.6	7.6	55.2	7		240	17.1	992.6	-0.6	1021.2	26.2	10.1	48.5
54471	2018	5	1009.2	4	18.3	12.6	60.4	3		270.5	17.8	998.4	4.4	1021.6	25.7	10.7	20
54471	2018	6	1004.7	3.6	22.8	19.4	70.9	8		271.8	14.5	997.8	9.9	1014.8	30.8	8.2	1.2
54471	2018	7	1005.9	3	26.7	28.2	80.8	7		216.2	12.5	995.5	19.2	1010.5	36.5	7.3	69.6
54471	2018	8	1007.1	2.9	25.7	26.6	81.1	6		227.2	15.4	994.8	10.4	1018.5	31.5	8.3	105.6
54471	2018	9	1013	2.7	19.3	16.2	71.5	6		241.8	17.1	1001.8	4.6	1020.3	28.7	11.9	27
54471	2018	10	1019.3	3	11.7	8.7	60.8	3		256.4	17.7	1012	-2.6	1030.1	23.5	10.3	18.4
54471	2018	11	1024.3	3	4	5.2	59.3	2		180.1	16.6	1007.8	-10.7	1032.9	20	9.8	15.2
54471	2018	12	1029.9	3	-5	2.7	54.2	4		198.2	14	1009.7	-17.3	1034.9	5.7	8.7	1.3
54471	2019	1	1028	2.9	-5	2.4	54.7	0		210.3	18.1	998.1	-10.5	1027.2	4.5	11.4	0.6
54471	2019	2	1026.3	3.1	-4.1	2.5	50.1	2		183.4	16	997.1	-11.2	1026.6	4.9	8.7	6.8
54471	2019	3	1016.63	4.05	4.93	4.58	53	3		243.3	19.3	1000.7	-9	1022.9	16.9	12	1.8
54471	2019	4	1014.2	4.3	11.2	6.9	51.9	3		254.2	15.7	982.5	3.6	1013.3	21.1	9.8	15.2
54471	2019	5	1008.4	4.2	18.9	11.7	54.4	5		317.4	21.7	987.7	8.1	1008.8	26.5	11.8	91.5
54471	2019	6	1005.4	3.2	22.1	19.1	73.1	10		228	17.6	982.8	13.2	1002.4	29.1	9.2	62.9
54471	2019	7	1003.4	3	26.3	28	81.4	10		224	13.1	986	19.9	1004.2	33.1	7.4	69.8
54471	2019	8	1005.6	2.6	24.6	26.6	85.7	16		178.2	17.1	985.2	16.8	1004	30.3	8.4	90.8
54471	2019	9	1015.2	3	20.6	18.3	74.6	6		230.6	13.7	994.6	14.9	1013.1	28.7	8.6	32.2
54471	2019	10	1020.1	3.5	12.5	9.8	64.1	4		225.6	20	1001.1	1.1	1021.8	23.9	11.9	10.9
54471	2019	11	1024.6	3.5	2.9	4.6	55.6	9		178.8	16.1	997.6	-0.1	1025.9	18.9	8.4	4.9
54471	2019	12	1026.6	3.4	-3.9	3.2	64.6	5		181	17.4	1000.3	-10.7	1025.1	10.2	10.5	7.1
54471	2020	1	1027	2.8	-5.6	2.6	64.6	1		192.6	14.2	1006.6	-10.3	1024.8	5	8.5	4.6
54471	2020	2	1025.8	3.7	-2.6	3.7	68.2	5		167.8	18.6	996.2	-17	1035.6	7.6	10.8	11.3
54471	2020	3	1017.8	3.7	4.5	4.8	58.1	4	68.57	228.4	16.9	993.5	-6.7	1017.9	13.1	10.3	6
54471	2020	4	1016.5	4.1	10.6	6.4	48.7	4	95.86	345	21.9	982.1	2.4	1013.5	19.5	13.1	9.7
54471	2020	5									15.4	990.5	8.5	1016.5	27.2	8.9	17.8
54471	2020	6	1004.4	3.2	23.3	19.3	68.6	7	85.75	372.6	14.5	978.1	12.4	1003.7	30.4	8.2	33.8
54471	2020	7	1005.6	2.7	25.3	23.8	74.3	4	78.46	365.8	11.7	987.6	18.5	1004.5	30.1	6.9	61.3
54471	2020	8	1005	2.9	25.2	25.8	80.2	15	61.96	282.7	15.2	991.5	19.5	1005.3	31	9.5	38.7
54471	2020	9	1011.8	2.4	19.6	17.2	75.1	13	70.16	288.6	13.9	995.4	12.2	1012.9	29.4	8	6
54471	2020	10	1020.7	1.8	12.5	9.2	61.5	4	74.34	285.2	20	1001.2	3.7	1018.9	28	11.1	40.7
54471	2020	11	1025.7	2	3.9	5.4	59.8	3	69.93	232.4	15.5	994.1	-3.1	1022.6	19.4	9.4	8.4
54471	2020	12	1027.98	1.7	-5.55	2.4	54.7	1	73.47	217.7	18.4	1005.9	-9.8	1025.2	8.9	9.7	3.4
54497	2005	1	1023.4	2.8	-7.3	2.2	59	3	64	193.6	15.4	1006.5	-7.4	1024.9	6.2	8.3	3.2
54497	2005	2	1025.1	3.1	-6.4	2.3	56	5	63	190.2	18.6	999.1	-8.4	1021.1	10.1	9.6	5.4
54497	2005	3	1019.3	3.2	0.8	3.7	56	1	68	251.6	28.8	988.8	-8.5	1020.2	14.3	13.3	56.2
54497	2005	4	1011.3	3	9.7	7.7	65	9	51	203.8	14.8	990.9	2.9	1016.8	23.4	9.8	30.2
54497	2005	5	1008.9	2.5	14.4	11.7	73	12	58	257.8	16	982.8	8.8	1006.4	29.2	9	20
54497	2005	6	1003.1	1.8	19.2	19.5	88	16	24	107.2	12.2	987	15.1	1003.4	31.5	7.4	18.5
54497	2005	7	1003.8	1.7	23.4	25.1	87	14	25	111	16.4	982.8	17.7	1000.9	34.5	9.2	88.4
54497	2005	8	1006.3	2.2	23	25.4	91	15	30	124.9	15.3	981.8	19.5	1005.5	31	9.4	44.4
54497	2005	9	1014.4	2.3	19.4	18.4	82	6	54	200.4	14.1	996.1	13.3	1014.3	31.1	8	35.1
54497	2005	10	1019.4	2.7	11.5	10	72	6	65	222.7	16.7	998.9	0.7	1019.5	22.6	9.2	28.7
54497	2005	11	1019.4	2.5	4.6	6.2	67	5	65	190.9	18.2	1004.2	-3.8	1023.5	16.9	10.2	0.1
54497	2005	12	1025.8	3.1	-8.2	1.9	56	3	70	200.9	16.9	1002.9	-5.1	1026.4	8.3	8.3	6.4
54497	2006	1	1026.1	2.5	-5.6	2.5	59	5	55	165.5	18.8	1006.6	-14.2	1032.7	7	10.7	3
54497	2006	2	1025.8	3.6	-4.7	3	63	7	57	171	15.9	997.4	-8.8	1028.5	10.7	9	0.5
54497	2006	3	1015.8	2.9	1.4	4.4	65	5	56	207.2	14.7	996.5	-0.9	1019.5	13.8	8.7	6.8
54497	2006	4	1010.1	3.2	7.8	7.4	70	12	48	192.7	14	987.4	3.8	1011.7	23	9.6	10.4
54497	2006	5	1010.6	2.8	15.8	13.4	76	8	57	255.1	14.9	987.9	8.9	1006.8	25.3	8.3	42.2
54497	2006	6	1004.7	2.1	19	19.8	91	13	37	167.1	14.4	989.8	12.9	1005.5	25.6	8.7	27.4
54497	2006	7	1004.2	1.6	22.2	24.5	91	15	23	105.9	16.8	982.2	18.1	1001.8	31	9.8	25.4
54497	2006	8	1007.4	1.9	24.5	27.5	90	11	34	137	13.5	986	17.1	1003.7	31	8	35.7
54497	2006	9	1014.2	2.2	19.1	17.1	79	2	66	244.3	16	996.5	13	1014	29.2	9.3	6.8
54497	2006	10	1017.7	2.5	14.4	13.1	78	7	48	163.5	16.5	997.1	5.5	1016.1	25	9.8	14.1
54497	2006	11	1019.4	3	4.3	5.8	64	6	55	163.3	16.1	1000.2	-4.8	1020.3	19.4	10.1	3.2
54497	2006	12	1026.5	2.9	-3.2	3.2	64	3	49	141.9	18.2	1001.5	-12	1026.9	12.1	9.8	6.5
54497	2007	1	1026.1	2.5	-4.3	3	67	3	56	168.3	17.9	997.3	-11.8	1028.4	6.9	10.5
54497	2007	2	1020.5	2.6	0.3	4.2	66	3	58	174.8	18	982.9	-9.7	1026.1	9.1	10	6
54497	2007	3	1017.2	2.9	2.9	5.5	70	9	52	192.1	21.6	988.2	-5.4	1025.6	20	11.6	4.6
54497	2007	4	1014.2	3	9	8.1	71	8	52	206	18.2	986.8	0.7	1017.5	24.5	11.2	78.6
54497	2007	5	1005.5	2.6	16	13.3	75	10	51	228.7	14	989.9	8.1	1007.4	27.9	8.2	45.9
54497	2007	6	1007	2	21.3	20.3	82	6	55	245.9	15.8	982.9	13.4	1001	33.5	9.9	13.5
54497	2007	7	1003.3	1.8	22.8	25	91	12	31	139.8	17.4	984.8	17.7	1000.6	30.4	9.7	81.3
54497	2007	8	1006.2	2	23.9	27.1	92	18	30	125.7	14.3	990.2	15.7	1007.9	33.5	8.3	59.7
54497	2007	9	1012.1	2.1	20.1	18.6	80	7	56	208.7	13.7	994.7	14.9	1011.6	27.2	7.9	21.5
54497	2007	10	1019.3	2.6	11.3	10.4	75	6	50	170.6	17.6	988.8	1.5	1014.4	23.3	10.5	18.1
54497	2007	11	1023.5	3	2.3	4.8	62	7	55	164.2	18	999	-6.6	1028	17.1	10.8	10.5
54497	2007	12	1022.4	2.2	-3.8	3.1	67	3	61	175.6	18.5	999.3	-15	1024.8	8.5	9.9	1.8
54497	2008	1	1027.6	3.6	-6.6	1.7	44	1	76	228.5	17	1000.6	-15.4	1026	6.5	9.8	2.3
54497	2008	2	1024.7	2.9	-4.6	2.2	50	1	67	208.9	16.3	994.4	-11.4	1023.1	8.9	9.6	4.8
54497	2008	3	1017.3	2.6	4	5.2	65	3	52	191.9	19	986.7	-7.8	1025	12.1	9.4	10.1
54497	2008	4	1013.5	2.5	10.5	8.1	66	4	50	199.1	17.4	990.2	1.3	1019	18.2	10.3	17.5
54497	2008	5	1008.3	2.2	13.9	12.6	81	16	38	170.9	17.3	985.8	7.8	1009.3	29.4	8.9	23.2
54497	2008	6	1007.9	2	19.5	18.3	82	9	40	180.8	12.2	990.1	10.6	1009.4	29.3	7.9	21.9
54497	2008	7	1004.8	1.9	23	25.9	93	17	27	123.4	17.9	985.7	18.8	1003.3	33.1	10.1	19.8
54497	2008	8	1006.6	2.1	23.2	24.2	86	11	57	242.2	16	987.8	17.3	1005.9	30.5	10.1	59.2
54497	2008	9	1012.9	2.1	19.2	17.3	77	5	64	237.1	16	997.4	10	1014	27.8	8.8	26.1
54497	2008	10	1017.4	2.3	13.1	10.8	69	4	53	180.3	17.8	998	1.1	1027.1	23.9	11.6	33.2
54497	2008	11	1021.2	2.3	3.2	5	61	1	68	202.7	16.9	994.5	-2.8	1026	16.8	10.2	4.1
54497	2008	12	1022.9	3	-4.2	3	59	2	56	162.6	18.1	989.4	-13.5	1025.3	11.7	10.4	2.4
54497	2009	1	1025	2.8	-5.8	2.5	58	2	60	179.9	16.6	1006.1	-16	1032	5	9.4	0.9
54497	2009	2	1020.1	3	-1.7	3.4	60	5	59	177.9	15.3	1000.9	-11.3	1022.4	9.5	8.4	7.4
54497	2009	3	1018.5	3.1	2.2	4.5	61	6	56	206.9	16.8	999.2	-5.7	1018.7	18.2	9.8
54497	2009	4	1014	2.5	9.2	8.2	72	7	55	218.4	19	987.6	2.4	1017.3	22	10.7	7.8
54497	2009	5	1010.6	2.3	16.5	13.2	73	6	45	202.6	19.9	989.4	7.3	1006.2	28	12.9	25.3
54497	2009	6	1002.7	2.4	19.3	18.7	84	19	24	106.1	15.9	983.3	11.6	1001.8	28.7	9.2	156.7
54497	2009	7	1003.6	2	22.7	22.7	84	12	37	165.7	14.5	986.5	17.1	1001	31.4	9.1	92.8
54497	2009	8	1007.8	2.2	24.2	22.7	76	6	63	266	12.1	984.2	19.7	1006.3	30.8	7.1	105
54497	2009	9	1013.3	2.3	18.8	16	75	7	58	213.5	17.2	995.4	10.2	1014.2	27.7	9.1	36.2
54497	2009	10	1015.5	2.5	12.4	9.9	71	8	60	204	15.6	994	5.8	1018.9	20.3	8.8	4.6
54497	2009	11	1023.5	3.6	1.4	5	65	4	52	153.6	17.2	999.5	-4.9	1024	17.2	10	28.2
54497	2009	12	1023.1	3	-6.4	2.7	63	8	59	170.3	18	1009.6	-11.5	1027.9	8	10.5	3.9
54497	2010	1	1024.3	3.2	-8.5	2.3	63	4	58	175.5	17.4	1008.6	-15.1	1029.2	3.7	10.3	1.2
54497	2010	2	1021.8	3.5	-3.9	2.9	56	10	49	147	17.1	1001	-15.1	1026.6	7	10
54497	2010	3	1020	3.6	0.9	3.8	56	7	49	183.9	16	996	-6	1020.6	19.3	9.1	6.6
54497	2010	4	1016.4	3	7	6.4	64	11	40	159.6	19.6	985.9	0.7	1012.5	21.9	11	53.9
54497	2010	5	1008.7	2.8	14.8	12.5	75	13	38	171.8	15.1	988.5	10.4	1009.1	27.4	8.8	0.2
54497	2010	6	1008.6	2	20.9	18.5	77	10	52	234.6	18.9	986.2	13.2	1006.6	28.3	10.7	39.7
54497	2010	7	1005.1	2.2	24	26.2	88	19	32	145.4	15.4	980.2	19.1	1001.8	29.9	9.7	94.4
54497	2010	8	1008.1	2.3	23.5	26.3	91	15	32	135.3	13.7	982.7	15.6	1006.3	30.8	8.7	38.5
54497	2010	9	1012.6	2.3	19.4	19.4	83	7	48	176.8	18.4	994.5	12.9	1011.1	28.8	10.1	42.9
54497	2010	10	1019.1	2.9	10.7	9.7	71	4	72	246.5	15.4	999.5	1.1	1016	22.2	9.9	28.1
54497	2010	11	1019.9	3	2.8	5.5	68	9	51	150.7	16	993.6	-7.2	1022.2	15.8	9.9	24.4
54497	2010	12	1017.4	3.4	-5.9	3	64	6	57	164.9	16.9	1000.5	-13.7	1029	6.8	10.3	9.9
54497	2011	1	1027.7	3.4	-10.1	1.4	51	1	82	245	16.8	1004.3	-13.5	1030.3	5.2	10.1	3.2
54497	2011	2	1022.5	2.9	-2.6	3.3	63	2	57	165.6	20.9	997.5	-15	1029.2	9.4	12.3	8.2
54497	2011	3	1020.3	3	1.5	3.7	54	2	76	284.3	30.4	986.4	-5.3	1023.5	18.4	16.8	14.9
54497	2011	4	1012.7	3	8.4	6.4	60	6	56	223.5	22.3	989.3	0.3	1013.3	20	13.4	14.5
54497	2011	5	1008.6	2.5	15.4	11.7	68	8	56	250.2	19.7	982.4	9.3	1009.2	27	9.7	28.4
54497	2011	6	1005.1	2.1	18.8	18.6	87	11	33	147	15.2	985.5	14	1006.1	32	8.3	6.4
54497	2011	7	1003.9	2	23.5	24.6	86	15	31	140.9	15.8	978.8	19.6	1000	34.6	9.9	85
54497	2011	8	1006.8	2	23.7	25.3	88	15	41	174.7	17.5	984.7	17.7	1001.7	33.3	12.7	29.8
54497	2011	9	1013.1	2.7	18.1	14.6	70	6	63	232.1	14.5	994.6	12.8	1011.8	27.8	11.9	3.8
54497	2011	10	1019.6	2.2	11.5	9.7	71	7	64	217.8	18.9	995.9	5.1	1018.2	24	15.7	3.2
54497	2011	11	1022.5	3.2	5.5	6.3	64	9	60	177.4	15.6	994.4	-4.6	1018.6	16.6	11.5	28.5
54497	2011	12	1028	3	-5.6	2.1	50	2	71	206.3	20.6	996.9	-8.1	1023.8	12.7	13.3	2.2
54497	2012	1	1026.8	2.8	-8.2	1.6	47	1	69	207	21	1000.8	-9.9	1025.4	9.2	13.7	0.9
54497	2012	2	1024.1	2.9	-6.4	2.1	52	3	72	223.8	20.3	998.7	-10.3	1025.3	8.3	13.5	6.6
54497	2012	3	1019.3	3	1.2	3.9	57	6	60	224.7	18.9	996.6	-3	1020.6	20.5	11.3	0.9
54497	2012	4	1011.6	2.8	8.6	7.5	65	9	52	208.9	18.1	998.1	3.4	1011.6	24.5	10.7	13.9
54497	2012	5	1009.5	2.2	16.8	12.3	67	7	65	289.4	19.9	980.9	7.3	1009.3	31.3	9.6	51.4
54497	2012	6	1005.7	2	20	18.1	78	12	44	195.9	15.3	990.6	14.8	1001.9	30.8	8.5	31.4
54497	2012	7	1003.5	2	22.8	24.4	89	15	26	117	16.6	987	18.8	1002.1	33.5	9.6	49.4
54497	2012	8	1007.3	2.1	23.5	23.5	81	13	53	221.9	12.1	987.8	20.4	1006.6	33	7.1	42.6
54497	2012	9	1012.7	2.2	18.3	16.2	78	8	60	222.5	21.8	994.1	7.4	1014.3	28.9	12.6	17.8
54497	2012	10	1017.1	2.6	11	9.2	68	6	72	246.1	22.4	997.6	3.9	1021.2	23.5	12.4	17.9
54497	2012	11	1018.5	2.9	1.5	4.6	65	7	68	200.6	16.5	1001.7	0	1020	15.7	9.9	15.3
54497	2012	12	1025	2.9	-8.9	2.1	60	10	66	189.6	17.8	998.4	-6.7	1026.7	8.2	9.9	3
54497	2013	1	1026.1	2.5	-8.6	2.3	64	7	57	170.1	20.2	1002.6	-10.4	1028.2	8	11.6	8.5
54497	2013	2	1025.2	2.9	-6	2.6	60	11	57	170.4	18.8	1001.5	-11.2	1025.5	9.7	11.3	12.4
54497	2013	3	1017.8	3.1	0	3.9	62	6	63	236.6	20.8	998.6	-6	1023.9	17.5	11.2
54497	2013	4	1011.8	3.2	6.8	5.5	58	10	66	262.7	20.1	981.5	0.8	1021.2	26.5	11.8	52.9
54497	2013	5	1009.4	2.3	14.9	12.8	77	9	59	264.3	19.6	982.4	8	1008.1	27.3	9.6	28.4
54497	2013	6	1006.4	1.8	20.8	19.3	80	12	44	195	14.4	985.8	15.3	1002.2	28.4	8.4	11.7
54497	2013	7	1001.3	2.1	23.4	25.7	90	20	29	132.1	17.6	981.6	17.6	1004.4	36.6	9.7	29.5
54497	2013	8	1004.4	2.3	24	25.7	85	13	43	181.1	18.1	987.5	19.7	1004.9	31.9	9	49.2
54497	2013	9	1013.9	2.4	18.9	16.6	76	10	65	240.5	13.9	996.9	15.6	1018.5	28.4	7.4	23.3
54497	2013	10	1019.6	2.9	11.9	9.5	68	6	75	254.9	24.8	991.6	4.3	1021.9	23.6	13.8	18
54497	2013	11	1018.7	2.9	3.4	5.5	65	10	54	159.5	19.3	1003.7	-10.5	1026.4	18	11.7	25
54497	2013	12	1021.5	2.9	-4	3	62	4	65	187.3	17.1	1002.8	-12.7	1026.9	9.4	10	4.8
54497	2014	1	1024.5	3	-5.2	2.5	58	5	63	188.4	16.7	1007	-18.8	1029.9	7.4	10.4	2.6
54497	2014	2	1026	3.2	-2.9	2.6	49	2	59	177.9	20.2	998.6	-9.3	1026.7	7.8	9.2	13.4
54497	2014	3	1018.4	3.1	4.3	5.1	58	2	64	237.6	15.4	999.1	-6	1021.2	19.8	8.4	2.5
54497	2014	4	1015.7	2.5	10.8	8.3	66	4	64	257.3	20.2	991.1	5	1013.6	24.5	11	23.2999
54497	2014	5	1007.3	2.8	15.3	12.5	72	13	59	261.7	21.3	976.6	8.1	1013.2	27.3	9.5	48.6
54497	2014	6	1004.7	2.3	21.1	19	78	10	47	209.5	21.4	986.8	16.3	1002.2	31.3	11.4	23.7
54497	2014	7	1004.8	2.4	23.5	22.9	80	12	45	202.3	15.5	988.9	18.6	1004.3	32.1	7.3	32.5
54497	2014	8	1007.1	2.1	23.4	22.2	79	8	62	261.2	17.8	981.3	18.1	1003.6	33	9.5	26.8
54497	2014	9	1012.5	2.6	18.4	14.5	69	4	72	267.4	17.9	983.4	10.4	1013.3	30.1	10.9	8
54497	2014	10	1018.7	3	12.2	9.3	64	4	57	195.6	17.2	999.2	-0.9	1025	24.6	10.2	7.4
54497	2014	11	1020.5	2.7	4.3	5.4	65	8	60	176.6	20	996.3	-7.1	1025.3	16.8	12	4.9
54497	2014	12	1023.7	2.8	-7.5	2.1	58	5	68	196.3	18.6	1000	-9.1	1024.5	12	11.6	2.3
54497	2015	1	1024.7	3	-5.9	2.4	58	5	67	202.7	18.9	1004.8	-10.5	1026.8	8.3	10.3	7
54497	2015	2	1021.3	2.9	-3.3	3.1	61	4	59	177.5	19.6	993.2	-9.1	1025.4	11.2	11.6	2.4
54497	2015	3	1020.2	2.7	1.7	4.5	63	5	63	234.8	18.2	1000.6	-4.7	1017.2	16.5	10.5	0
54497	2015	4	1014.1	3.3	10	6.9	57	5	58	233.1	16.9	983.8	5.7	1010.8	28.8	9.5	9.3
54497	2015	5	1007	2.7	15.5	10.7	62	8	69	309.8	18.6	987.9	10.5	1010.3	29.7	9.9	21.2999
54497	2015	6	1005	2.2	19.7	17.9	79	14	43	192.4	16.9	988	12.9	1004.3	34	7.8	5.4
54497	2015	7	1004.9	2.1	23	21.6	78	10	43	195.1	20.6	985.8	19.1	1000.4	33.5	10.5	26.6
54497	2015	8	1006.4	2.2	23.3	23.7	84	13	50	209.8	15.2	986.2	16.8	1010.6	31.1	8.3	113.6
54497	2015	9	1013.3	2.2	19.1	15.7	72	5	71	261.2	13.9	994.2	14.5	1010.7	28.3	8.5	2
54497	2015	10	1017.2	2.4	10.7	9.2	69	7	59	202.2	19	1002.1	4.4	1021.5	21.9	10.9	41.4
54497	2015	11	1023.6	3.4	3.4	6.3	73	11	38	111.2	20.3	1001.2	-6	1024.1	18.8	11.8	5.4
54497	2015	12	1024.8	2.7	-2.7	3.6	68	7	48	138.9	16.2	1000.3	-10.2	1025.3	9	8.9	0.9
54497	2016	1	1025.4	3.2	-8.4	2	54.3	2
54497	2016	2	1023	2.5	-3.4	3	59.8	5		194
54497	2016	3	1019.7	2.7	3.8	5	62.4	2		228
54497	2016	4	1011.5	2.8	10.8	8	63.5	10
54497	2016	5	1008.8	2.5	15.8	13	74.3	10		222
54497	2016	6	1005.3	2.3	20.8	19.5	80.9	8		189
54497	2016	7	1005.4	2.1	23.9	25.8	87.5	14		128
54497	2016	8	1005	2.2	24.5	26.1	84	13		188
54497	2016	9	1012.2	2.2	19.5	19	83.2	9		148
54497	2016	10	1019	3	11.8	9.5	65	5		171
54497	2016	11	1022.5	2.9	2.2	4.8	61.9	6		132
54497	2016	12	1024.5	3	-3	3.5	65.8	5		140
54497	2017	1	1025.3	3	-5.5	2.5	56.7	5		171.6
54497	2017	2	1023	3.4	-3.1	3	58.4	5		171.9
54497	2017	3	1018.5	2.93	3.53	4.45	57.78	1		206
54497	2017	4	1010.45	2.87	10.87	7.81	62.43	6		230.2
54497	2017	5	1009.72	2.38	16.09	12.12	67.56	4		257.3
54497	2017	6	1006.3	2.4	21	17.1	69.2	6		237.5
54497	2017	7	1004.5	2.3	25	26.9	85.5	13		132.3
54497	2017	8	1005.8	2.1	23.8	24.3	81.7	13		198.2
54497	2017	9	1011.43	2.18	19	17.45	78.9	7		190.1
54497	2017	10	1020.9	2.7	11.7	9	64.1	4		210
54497	2017	11	1021.4	3.3	1.9	4.5	55.1	8		170.7
54497	2017	12	1024.8	2.6	-6.1	2.3	56.6	1		169
54497	2018	1	1024.2	2.9	-8.4	1.8	50.4	2		191.9
54497	2018	2	1022.6	2.7	-5.9	2.2	53.6	4		193.4
54497	2018	3	1019.1	3.3	3.2	4.9	61.5	7		173.1
54497	2018	4	1013.7	2.9	9.9	7.9	65.1	11		197.2
54497	2018	5	1009.1	2.5	15.8	13	73.5	12		215.2
54497	2018	6	1005.6	2	19.8	19.6	85.5	10		154.1
54497	2018	7	1006.5	2.3	24.5	27.5	89.5	15		115.3
54497	2018	8	1005.7	2.5	25.3	27.5	85.7	12		191.7
54497	2018	9	1012	2.4	18.4	16	76.7	8		233.3
54497	2018	10	1017.8	2.4	10.5	9.1	72.1	6		215.9
54497	2018	11	1022.6	2.4	4.2	5.6	65.3	6		149.8
54497	2018	12	1027.8	3.1	-5.4	2.5	53.5	3		188.7
54497	2019	1	1025.9	2.6	-5.4	2.2	53.2	0		194.8
54497	2019	2	1023.9	2.7	-2.9	2.8	52.7	4		168.9
54497	2019	3	1015.43	2.75	3.55	4.9	64.23	5		210.3
54497	2019	4	1013.4	3.1	9.8	6.8	57.4	4		228.6
54497	2019	5	1008.7	2.7	16	12.1	68.1	7		274.4
54497	2019	6	1005.4	2.4	19.9	19	83.3	14		183.4
54497	2019	7	1003.8	1.9	24.5	25.9	84.6	9		147.8
54497	2019	8	1004.8	2.2	24.5	25.8	84.1	9		189.1
54497	2019	9	1013.9	2.5	20.1	17.9	76	7		196.9
54497	2019	10	1018.18	2.73	12.98	10.23	67.2	2		172.3
54497	2019	11	1022.5	3.1	3.5	4.2	51.6	10		188.5
54497	2019	12	1024.8	2.8	-3.6	3.1	61.9	9		211.8
54497	2020	1	1023.8	2.8	-3	2.6	54.5	2		235.9
54497	2020	2	1023.8	2.8	-1.6	4	66.5	6		203.7
54497	2020	3	1016.6	3.1	4	4.8	59.9	5	85.35	285.1
54497	2020	4	1015.2	3	9.2	6.3	54.6	4	90.36	325.2
54497	2020	5
54497	2020	6	1004.4	2.2	21	19.2	79.6	11	73.86	319.7
54497	2020	7	1005.3	1.9	23.4	23.5	82.7	9	72.5	336.6
54497	2020	8	1004.8	2.2	24.1	28.1	93.6	25	49.79	226.2
54497	2020	9	1010.5	2.3	19.3	18.2	81.8	9	67.97	278.9
54497	2020	10	1019.6	2.3	10.8	9.3	71	8	70.89	271.8
54497	2020	11	1023.65	3	4.28	5.83	61.63	5	66.33	220.85
54497	2020	12	1025.85	2.5	-5.63	2.38	55.83	1	64.84	193.1
54662	2005	1	1014.6	3.2	-3.9	2.6	54	1	75	228.2
54662	2005	2	1016.1	3.5	-4.7	2.5	54	3	66	198.2
54662	2005	3	1010.4	3.7	2.5	3.7	50	1	72	269.6
54662	2005	4	1001.7	3.6	10.8	6.8	53	6	62	245.7
54662	2005	5	999.4	3.3	15.4	10.2	61	10	65	286.6
54662	2005	6	993.2	2.7	20.4	19	81	11	56	246.9
54662	2005	7	994.5	2.3	24.8	26.5	86	7	46	204.4
54662	2005	8	997	2.7	24.2	25.9	86	10	52	218.6
54662	2005	9	1005.3	2.6	21.4	18.6	73	5	64	235.7
54662	2005	10	1010.5	3	14.7	11.1	64	4	74	253.4
54662	2005	11	1009.8	2.9	8.9	7.4	60	5	66	195.8
54662	2005	12	1016.6	3.1	-3.8	3	62	9	57	166.6
54662	2006	1	1016.4	2.8	-2.4	3.3	60	2	58	175.4
54662	2006	2	1016.2	3.5	-2.2	3.5	62	5	63	191.7
54662	2006	3	1006.2	3.3	3.7	4.5	56	1	63	234.2
54662	2006	4	1000.7	3.7	9.2	6.7	58	10	55	218.4
54662	2006	5	1000.9	3	16.1	11.7	66	7	58	256.3
54662	2006	6	994.5	2.5	20.4	18.9	80	8	53	235.2
54662	2006	7	994.8	2.6	22.6	24.3	89	16	39	173.1
54662	2006	8	997.9	2.4	25	26.7	85	6	53	221.6
54662	2006	9	1005.1	2.2	21	18.5	74	3	67	248.6
54662	2006	10	1008.5	3	16.4	13.8	71	4	62	211.2
54662	2006	11	1010	3.1	7	7	64	7	57	169
54662	2006	12	1017.1	3	-0.2	4.1	64	3	56	164.2
54662	2007	1	1017.2	2.6	-1.6	3.4	60	4	62	189.5
54662	2007	2	1010.7	3.1	2.9	5	65	3	64	192.7
54662	2007	3	1008.1	3	4.1	5.5	66	11	55	206
54662	2007	4	1004.8	3.2	10.9	7.1	57	7	65	257.6
54662	2007	5	996	3.1	18.1	11.5	58	7	67	297.1
54662	2007	6	997.2	2.5	21.3	19	77	7	60	267.6
54662	2007	7	993.3	2.5	23.4	24	84	9	46	207
54662	2007	8	996.7	2.6	24.7	25.7	83	12	40	169.6
54662	2007	9	1002.8	2.2	22	19.2	73	8	58	214.7
54662	2007	10	1010.2	2.7	14.1	11.6	69	12	47	161.1
54662	2007	11	1014.2	3	6.3	6.2	60	1	59	175.9
54662	2007	12	1013.2	2.5	1.2	4.4	64	4	62	180.7
54662	2008	1	1018.9	3.1	-4.6	2.3	49	2	64	192.8
54662	2008	2	1016.1	3	-1.8	2.7	48	2	78	243.5
54662	2008	3	1008.1	3.2	5.8	5.3	57	2	66	244.4
54662	2008	4	1003.5	3	11.7	7.7	58	6	59	233.1
54662	2008	5	997.8	3.1	15.4	11.9	71	9	51	224.3
54662	2008	6	997.5	2.7	18.8	19	88	10	40	179.7
54662	2008	7	994.7	2.5	23.2	25.5	91	15	28	124.6
54662	2008	8	997	2.4	24	25.7	87	8	47	195.8
54662	2008	9	1003.5	2.5	21.3	18.7	72	5	60	223.5
54662	2008	10	1008.1	2.7	15.4	11.8	65	5	64	219.4
54662	2008	11	1012	3.1	6.9	5.9	55	3	63	189.6
54662	2008	12	1013.1	3.7	0.3	3.7	53	4	58	170
54662	2009	1	1015.6	3	-2.5	3.1	55	0	71	217.4
54662	2009	2	1010.6	3	0	3.8	60	4	58	174.2
54662	2009	3	1009	3.4	3.9	4.4	52	4	72	268
54662	2009	4	1004.5	3	11.6	7.2	55	7	61	244.1
54662	2009	5	1000.9	2.7	18.4	11.9	59	6	64	283.5
54662	2009	6	992.3	3.1	21.8	18.2	72	9	64	285.6
54662	2009	7	993.9	2.7	23.3	24.1	85	11	50	226.4
54662	2009	8	998.6	2.2	24.9	24.7	78	5	67	279.1
54662	2009	9	1003.9	2.4	20.5	18.7	77	6	53	194.8
54662	2009	10	1006.1	3	15.5	11.7	65	3	66	225.9
54662	2009	11	1014.4	3.8	2.6	5.5	66	2	52	154.1
54662	2009	12	1013.7	3	-2.2	3.8	65	7	50	144.7
54662	2010	1	1015	3.5	-5.8	2.9	66	3	64	195.9
54662	2010	2	1012.2	3.1	-2.7	3.5	63	4	51	154.2
54662	2010	3	1010.8	3.6	1	4.1	59	4	62	229.5
54662	2010	4	1006.8	3.2	7.7	6.1	58	9	59	235.1
54662	2010	5	998.7	3.3	15.3	12.2	72	8	56	247.1
54662	2010	6	999	2.1	19.7	18	80	8	56	249.1
54662	2010	7	995.4	2.7	24.6	26.9	88	9	38	168.8
54662	2010	8	998.5	2.6	23.8	26	89	15	32	134.1
54662	2010	9	1003.7	2.2	20	20.1	83	7	47	172.5
54662	2010	10	1010.1	3.2	12.8	11.2	70	6	68	233.6
54662	2010	11	1010	3.3	7.4	7.2	65	2	56	167
54662	2010	12	1007.7	3.6	-0.8	4.1	63	5	59	173
54662	2011	1	1019	3	-6.8	2	54	2	76	229.9
54662	2011	2	1013.1	3	-1.8	3.7	67	1	56	168.6
54662	2011	3	1011.4	3.1	3.7	3.9	49	0	80	298.7
54662	2011	4	1003.4	3.6	10	6	51	9	61	244.3
54662	2011	5	999.1	3	17.1	9.1	49	4	68	300.7
54662	2011	6	995	2.9	19.4	16.6	76	10	51	227.7
54662	2011	7	994	2.3	22.4	22.7	85	13	35	157.4
54662	2011	8	997.5	2	23.7	24.2	83	12	40	166.7
54662	2011	9	1004.4	2.9	19.4	14.1	62	4	66	242.8
54662	2011	10	1010.4	2.7	14.2	10.5	64	5	57	194.4
54662	2011	11	1013.3	3	7.3	7.3	66	8	50	150.7
54662	2011	12	1018.8	2.9	-1.7	3.1	54	2	66	193.6
54662	2012	1	1017.6	2.8	-4.9	2.4	53	3	63	191.4
54662	2012	2	1014.8	3.2	-3	2.7	50	0	72	226
54662	2012	3	1010.6	3.3	2.4	3.8	52	6	62	229.9
54662	2012	4	1001.5	3.4	9.4	7.3	63	6	59	235.4
54662	2012	5	999.9	2.4	18.4	10.5	52	1	69	306.4
54662	2012	6	995.4	2.8	20	18.1	78	12	47	210.8
54662	2012	7	993.5	2.7	23.7	23.5	81	11	45	201.6
54662	2012	8	998.3	2.3	24.3	22.5	74	11	58	244.6
54662	2012	9	1003.8	2.9	20.5	15.7	65	8	63	233.4
54662	2012	10	1007.9	3	14.5	9.8	57	6	68	234.1
54662	2012	11	1008.8	3.4	5.2	5.3	57	8	65	194.8
54662	2012	12	1015.5	3.7	-4.4	2.9	60	9	56	162.5
54662	2013	1	1015.9	3	-4.4	3	62	4	59	178.8
54662	2013	2	1015.1	3.4	-2.5	3.4	62	8	59	177
54662	2013	3	1007.8	4.1	2.3	4.2	56	3	67	249.5
54662	2013	4	1002.7	4	8.3	5.5	51	7	72	286.6
54662	2013	5	999.3	3.1	16.7	11.7	64	8	65	287.9
54662	2013	6	996.7	3	20.4	18.2	78	7	48	212.4
54662	2013	7	991.8	2.6	24.1	25.1	85	16	39	175.1
54662	2013	8	995	3.1	25.9	26.3	78	9	60	252.7
54662	2013	9	1004.6	3	21.3	18.1	71	5	66	243.2
54662	2013	10	1010.6	3.5	14.7	11	64	5	71	244.2
54662	2013	11	1009.9	3.7	7.4	6.3	57	7	62	185
54662	2013	12	1012.7	3.9	0	3.7	58	5	74	215.4
54662	2014	1	1014.5	3.7	-0.4	3.7	59	2	58	176.1
54662	2014	2	1016.6	3.7	-1.3	3.3	54	2	57	173.2
54662	2014	3	1009	3.5	6	5.3	55	2	71	266.1
54662	2014	4	1006.3	3	13	7.7	53	4	63	251.3
54662	2014	5	997.8	3.4	17.3	10.7	56	4	68	300
54662	2014	6	995.7	2.6	21.8	18.4	72	7	52	231.7
54662	2014	7	995.3	2.7	24.3	22.5	75	7	51	229.3
54662	2014	8	998	2.3	24.9	22.8	73	7	59	249.1
54662	2014	9	1003.7	2.6	20.8	15.6	63	5	67	247.3
54662	2014	10	1009.3	3.5	14.3	10.8	64	5	64	220.3
54662	2014	11	1011.5	2.7	8	6.7	61	6	58	171.8
54662	2014	12	1014.2	3.3	-0.5	3.1	51	5	61	178.2
54662	2015	1	1015.6	3.6	-1.7	3.4	59	5	62	189
54662	2015	2	1012.2	3.1	0.1	3.8	58	3	60	181.6
54662	2015	3	1010.6	3.1	5.1	4.5	51	0	70	260.1
54662	2015	4	1004.6	3.4	11.9	7.3	53	4	66	263.3
54662	2015	5	997.9	3.1	17.4	10.2	53	6	70	310.7
54662	2015	6	995.1	2.6	21.5	17.6	70	11	62	274.2
54662	2015	7	995.7	2.5	24.6	22.8	75	8	53	238.3
54662	2015	8	997.3	2.2	25.2	24.4	76	9	58	244.5
54662	2015	9	1004.3	2.3	21.8	16.5	63	4	70	258.8
54662	2015	10	1008.2	2.7	14.5	10.7	61	7	57	196.6
54662	2015	11	1014.6	4	3.4	6.1	69	9	35	105.7
54662	2015	12	1015.4	2.8	1.3	4.5	62	4	52	151.2
54662	2016	1	1016.5	3.3	-5.4	2.4	51.3	3
54662	2016	2	1013.9	2.8	-0.7	3.3	53.3	4		203
54662	2016	3	1010.2	3.2	6	4.6	49.6	2		251
54662	2016	4	1001.88	2.88	12.63	7.53	53.15	3
54662	2016	5	999.6	2.7	17.8	9.9	51	7		259
54662	2016	6	995.8	2.7	22.1	16.7	64.4	7		254
54662	2016	7	995.6	2.5	24.5	24.7	80.8	11		210
54662	2016	8	996.8	2.6	26	24.1	71.3	7		225
54662	2016	9	1002.8	2.5	20.9	18.6	74.1	10		171
54662	2016	10	1009.9	2.9	14.1	10.7	61.8	3		181
54662	2016	11	1013	3	5.7	6	59.5	6		151
54662	2016	12	1015.3	3.4	0.7	4.2	59.9	2		129
54662	2017	1	1016.27	3.02	-1.99	3.29	57.27	6		167.9
54662	2017	2	1014	3.4	0	3.3	51.2	3		161.3
54662	2017	3	1009.93	2.85	5.6	3.95	43.8	0		219.4
54662	2017	4	1001.27	2.71	13.38	6.58	45.08	7		274.3
54662	2017	5	1000.19	3.15	17.87	10.67	53.64	4		308.1
54662	2017	6	997.1	2.4	22.2	15.6	59.4	6		289.9
54662	2017	7	994.7	2.5	25.8	25.8	78.3	5		178.9
54662	2017	8	996.4	2.4	25	24.8	77.6	13		206.2
54662	2017	9	1001.9	2.6	22.2	19.1	70.3	4		225.5
54662	2017	10	1012	2.9	13.8	9.6	58.3	10		172.5
54662	2017	11	1012.2	3.4	6	5.2	48.2	2		211.9
54662	2017	12	1015.2	2.9	-0.6	3	48.4	2		175.5
54662	2018	1	1014.8	3.1	-4.6	2.4	50.4	4		164.8
54662	2018	2	1013.1	2.8	-2.4	3	53.1	2		187.4
54662	2018	3	1009	3.4	4.5	4.9	56.2	3		236.7
54662	2018	4	1003.9	3.4	10.9	7	54.9	10		242.6
54662	2018	5	999.5	2.9	17	11.7	62.6	5		276.5
54662	2018	6	995.3	2.6	21	17.7	72.9	5		233.9
54662	2018	7	996.2	2.8	25	26.1	82.8	6		194.3
54662	2018	8	996.5	2.4	27	26	73.4	8		242.1
54662	2018	9	1002.9	2.4	21	15.4	61.1	6		244.4
54662	2018	10	1009	2.5	13.9	9.3	56.9	9		240.7
54662	2018	11	1013	2.5	7.7	6.4	58.2	5		159.9
54662	2018	12	1018.1	3.3	-0.8	3.6	53.5	7		153
54662	2019	1	1016.7	2.7	-1.1	2.9	49.1	0		204.7
54662	2019	2	1014.7	2.7	-0.8	2.9	46.8	2		161.6
54662	2019	3	1006.4	2.9	6.1	4.9	51.4	5		253.6
54662	2019	4	1004.1	3.2	11.3	6.4	47.3	8		258.5
54662	2019	5	999.5	2.9	18.9	10	48.1	3		302.4
54662	2019	6	995.7	2.8	20.8	17.2	71.4	3		242.1
54662	2019	7	994.1	2.5	25.2	24.4	76.1	4		206.3
54662	2019	8	995.6	2.5	25.2	23.7	73.8	11		203.7
54662	2019	9	1005	2.4	21.7	16.8	64.6	5		207.7
54662	2019	10	1009.5	3	14.6	10.3	59.5	3	56.15	215.8
54662	2019	11	1013.2	3.5	6.8	6	54.2	9		158.7
54662	2019	12	1015.2	3.2	0.7	4.1	59	4		154.7
54662	2020	1	1014.9	3	-1.1	3.5	59.5	2		164.5
54662	2020	2	1014.4	3.1	0.2	4.6	68.3	6		148.9
54662	2020	3	1007.5	3.4	6	4.7	50.2	2	73.13	245.4
54662	2020	4	1006.5	3.3	11.1	5.6	42.4	4	81.83	294.7
54662	2020	5	997.8	2.8	15.2	12	71.4	14	43.93	181.2
54662	2020	6	995.1	2.4	21.6	17.3	68.7	4	55.07	236.8
54662	2020	7	996	2.4	23.1	21.5	76.9	7	44.23	203.7
54662	2020	8	995.3	2.3	24.6	26.3	85.3	16	34.12	153.9
54662	2020	9	1001.8	2.6	21.3	17.4	68.4	8	52.13	212.9
54662	2020	10	1010.7	2.5	14.8	9.6	55.3	3	56.58	216.7
54662	2020	11	1014.6	3.3	7.6	6.7	57.6	2	51.62	172.5
54662	2020	12	1016.5	2.8	-0.7	3.33	54.5	4	56.25	169
